# Supplementary material for: 2-Phenyl­imidazole dihydrogen phosphate phospho­ric acid
Source: Acta Crystallogr Sect E Struct Rep Online. 2010 Feb 13;66(Pt 3):o609. doi: 10.1107/S1600536810004927 (PMC2983698; doi:10.1107/S1600536810004927)
Supplement: Supplementary file 2 [file e-66-0o609-Isup2.hkl]

#
# h,k,l, Fc-squared, Fo-squared, sigma(Fo-squared) and status flag
#
data_I
_shelx_title ' xia in P2(1)/c'
_shelx_refln_list_code          4
_shelx_F_calc_maximum      207.28
_exptl_crystal_F_000       704.00
_reflns_d_resolution_high  0.8000
 
loop_
 _symmetry_equiv_pos_as_xyz
 'x, y, z'
 '-x, y+1/2, -z+1/2'
 '-x, -y, -z'
 'x, -y-1/2, z-1/2'
 
_cell_length_a    17.1875
_cell_length_b     4.7220
_cell_length_c    17.7585
_cell_angle_alpha  90.000
_cell_angle_beta   99.767
_cell_angle_gamma  90.000
 
_shelx_F_squared_multiplier     1.000
 
loop_
 _refln_index_h
 _refln_index_k
 _refln_index_l
 _refln_F_squared_calc
 _refln_F_squared_meas
 _refln_F_squared_sigma
 _refln_observed_status
   2   0   0     9078.89     8412.14     45.07 o
   3   0   0     1903.41     2033.96     34.94 o
   4   0   0      939.56      890.12     38.27 o
   5   0   0     2177.40     2030.62     44.01 o
   6   0   0       90.26       34.09     23.92 o
   7   0   0      154.29      126.14     27.12 o
   8   0   0       43.81       23.85     25.97 o
   9   0   0        0.45       11.20     31.54 o
  10   0   0       77.89      148.76     41.32 o
  11   0   0      176.00      173.01     32.82 o
  12   0   0      871.18      883.87     36.97 o
  13   0   0      464.79      533.38     40.50 o
  14   0   0       44.72      134.86     58.04 o
  15   0   0      524.48      482.69     55.63 o
  16   0   0     1303.75     1408.32     78.81 o
  17   0   0      180.75      193.90     60.17 o
  18   0   0      132.82      121.68     58.40 o
  19   0   0      613.38      647.96     74.55 o
  20   0   0      197.99      289.93     61.94 o
  21   0   0        3.12        2.91     45.43 o
   1   1   0     2111.74     1959.02     25.36 o
   2   1   0        5.35        5.24     20.04 o
   3   1   0     3279.20     3392.66    118.99 o
   4   1   0      490.01      529.61     20.13 o
   5   1   0       28.68       32.39      9.68 o
   6   1   0     2978.21     2888.86     56.74 o
   7   1   0       68.61       50.37     22.35 o
   8   1   0     3811.87     4126.84     50.73 o
   9   1   0      159.57      181.41     40.79 o
  10   1   0      207.40      230.61     24.43 o
  11   1   0       89.90      108.71     25.98 o
  12   1   0      291.14      243.10     35.05 o
  13   1   0       77.99       84.79     31.96 o
  14   1   0      170.79      142.24     56.55 o
  15   1   0        8.27       -3.19     62.51 o
  16   1   0       82.29       65.91     57.55 o
  17   1   0       34.58       38.05     30.42 o
  18   1   0        3.35       30.45     30.92 o
  19   1   0       27.79       24.22     28.33 o
  20   1   0      136.16       86.18     70.59 o
   0   2   0     1301.92     1206.48     37.99 o
   1   2   0       52.26       52.23     19.99 o
   2   2   0     2768.47     2927.48     56.34 o
   3   2   0     4301.47     4500.05     48.46 o
   4   2   0      216.27      222.13      9.51 o
   5   2   0     2714.52     2551.52     69.38 o
   6   2   0     5549.18     5546.01     42.84 o
   7   2   0       14.62       36.03     20.15 o
   8   2   0       98.95      126.72     21.74 o
   9   2   0      770.59      749.98     28.07 o
  10   2   0       77.99       76.07     25.28 o
  11   2   0      273.76      221.76     43.41 o
  12   2   0        0.49       -3.38      8.89 o
  13   2   0      363.51      338.43     14.61 o
  14   2   0     1831.37     1743.81     36.80 o
  15   2   0      203.13      163.18     16.37 o
  16   2   0      107.72      102.06     30.19 o
  17   2   0       64.85       61.23     62.22 o
  18   2   0        2.45      -25.37     54.92 o
  19   2   0       58.98       61.37     71.08 o
   1   3   0      681.01      698.21     26.72 o
   2   3   0      582.72      619.22     25.78 o
   3   3   0      681.28      588.22     45.14 o
   4   3   0      166.46      167.56     17.15 o
   5   3   0       12.37        4.01     10.23 o
   6   3   0      262.36      234.45     33.67 o
   7   3   0       16.09       22.62     18.76 o
   8   3   0     1553.75     1597.26     31.50 o
   9   3   0      782.86      820.58     32.35 o
  10   3   0        5.35        7.95     26.05 o
  11   3   0        3.66        5.69     26.04 o
  12   3   0       21.73       21.81     26.84 o
  13   3   0        0.01        4.05     27.40 o
  14   3   0      102.86       70.73     67.04 o
  15   3   0        0.61       -0.78     65.91 o
  16   3   0      113.32       96.67     57.97 o
  17   3   0      293.22      260.09     69.38 o
  18   3   0        3.25      -25.44     71.37 o
   0   4   0      890.54      878.57     42.31 o
   1   4   0      128.70      129.13     24.37 o
   2   4   0       13.00        4.58     23.42 o
   3   4   0      590.70      611.73     27.34 o
   4   4   0       10.15       14.48     15.46 o
   5   4   0      203.16      203.00     11.25 o
   6   4   0       24.49       13.04     45.57 o
   7   4   0       34.44       33.95     18.89 o
   8   4   0       48.39       24.59     47.06 o
   9   4   0       29.09       22.39     53.93 o
  10   4   0       18.77       36.00     57.97 o
  11   4   0        0.23        0.92     54.85 o
  12   4   0       27.99        8.93     53.51 o
  13   4   0        2.71       14.53     64.42 o
  14   4   0       65.44       68.81     63.07 o
  15   4   0       15.20       16.16     60.74 o
   1   5   0      169.21      200.41     23.82 o
   2   5   0      141.19      153.29     38.69 o
   3   5   0      721.15      807.91     49.89 o
   4   5   0       40.93       44.29     41.25 o
   5   5   0       25.17       30.76     40.54 o
   6   5   0      318.06      315.94     49.33 o
   7   5   0       60.43       50.81     48.12 o
   8   5   0      250.07      276.18     53.93 o
   9   5   0      173.33      212.47     55.14 o
  10   5   0        8.75       31.18     54.29 o
  11   5   0       46.30       43.87     55.28 o
 -21   1   1      107.58      141.88     69.38 o
 -20   1   1       20.48       33.80     66.55 o
 -19   1   1       88.40      110.89     32.46 o
 -18   1   1      483.59      498.04     36.16 o
 -17   1   1      101.92       91.12     30.15 o
 -16   1   1     1193.87     1216.83     73.63 o
 -15   1   1      146.41      234.08     68.03 o
 -14   1   1        5.15       28.77     47.27 o
 -13   1   1     2018.06     1966.92     44.70 o
 -12   1   1      594.40      557.82     25.12 o
 -11   1   1      338.14      337.31     21.49 o
 -10   1   1      209.96      205.09     19.94 o
  -9   1   1      435.29      511.95     21.27 o
  -8   1   1     1076.15     1048.99     21.95 o
  -7   1   1      279.82      330.08     15.94 o
  -6   1   1      371.22      435.80     15.29 o
  -5   1   1     1103.30     1274.77     16.88 o
  -4   1   1     4602.55     4612.69     57.48 o
  -3   1   1     6399.22     6145.30     58.05 o
  -2   1   1     1022.76      961.29     16.89 o
  -1   1   1     3666.35     3467.50     26.51 o
   0   1   1       17.36       16.04     10.36 o
   1   1   1    16012.60    13934.79     81.85 o
   2   1   1     5921.29     5217.56     78.91 o
   3   1   1    12959.50    12464.93     63.84 o
   4   1   1     7496.87     7311.91     78.55 o
   5   1   1       65.39       42.44     15.20 o
   6   1   1       91.99       88.65     17.58 o
   7   1   1     3320.29     3449.62     44.14 o
   8   1   1      229.44      269.86     21.00 o
   9   1   1      799.40      870.88     26.19 o
  10   1   1       30.50       35.28     24.30 o
  11   1   1        3.89        4.04     22.60 o
  12   1   1     3911.58     4065.06     85.92 o
  13   1   1      716.52      741.49     33.00 o
  14   1   1      123.89      140.28     38.15 o
  15   1   1      631.28      592.25     44.31 o
  16   1   1        8.13       28.91     64.07 o
  17   1   1      158.75      169.31     65.55 o
  18   1   1      358.92      389.35     34.58 o
  19   1   1        0.99       20.18     30.61 o
  20   1   1       10.52       32.39     69.52 o
 -20   2   1        7.91      -18.43     71.72 o
 -19   2   1        7.06       -0.50     62.93 o
 -18   2   1       12.10       22.32     65.06 o
 -17   2   1       45.56       62.58     63.36 o
 -16   2   1       73.11       70.57     19.60 o
 -15   2   1       20.48       15.25     15.79 o
 -14   2   1      142.28      128.33     15.37 o
 -13   2   1       53.73       69.34     13.34 o
 -12   2   1       23.76       22.13     11.44 o
 -11   2   1      151.92      144.73     10.46 o
 -10   2   1     1025.93     1038.82     32.53 o
  -9   2   1      639.63      739.09     29.78 o
  -8   2   1       56.81       54.39     21.53 o
  -7   2   1     1032.19     1123.10     27.94 o
  -6   2   1        0.30       14.59     28.56 o
  -5   2   1     4116.89     3978.12    102.53 o
  -4   2   1      452.15      491.76     15.35 o
  -3   2   1      158.76      165.40     15.16 o
  -2   2   1     1139.90     1106.85     26.40 o
  -1   2   1       99.50      148.68     28.56 o
   0   2   1       17.45       39.81     19.09 o
   1   2   1        2.23        0.01     16.51 o
   2   2   1       15.23       20.84     37.77 o
   3   2   1      346.29      376.71     28.96 o
   4   2   1     1268.03     1257.64     21.09 o
   5   2   1       13.00       11.66     14.93 o
   6   2   1     1413.89     1472.86     26.59 o
   7   2   1     3259.21     3413.23     37.81 o
   8   2   1        0.05        1.16     20.02 o
   9   2   1      392.36      412.55     24.62 o
  10   2   1     2047.04     2057.71     43.54 o
  11   2   1        5.54       18.53     28.07 o
  12   2   1      330.98      311.34      9.32 o
  13   2   1      216.52      201.34     10.42 o
  14   2   1       37.14       40.52      8.96 o
  15   2   1        0.14        6.47     13.11 o
  16   2   1        0.22        6.95     52.87 o
  17   2   1       11.18       20.41     56.20 o
  18   2   1       60.65       69.74     66.12 o
  19   2   1        8.41       12.12     71.58 o
 -18   3   1       78.73      122.11     70.37 o
 -17   3   1       40.44       28.28     59.18 o
 -16   3   1       90.74      126.43     69.38 o
 -15   3   1       87.78       65.41     53.22 o
 -14   3   1       11.69       14.46     64.14 o
 -13   3   1      213.01      196.15     31.87 o
 -12   3   1      133.12       88.65     28.30 o
 -11   3   1      663.34      691.99     35.47 o
 -10   3   1     1288.69     1227.03     39.15 o
  -9   3   1       56.78       38.17     25.98 o
  -8   3   1       70.29      111.42     23.05 o
  -7   3   1      399.25      433.69     37.11 o
  -6   3   1      228.81      194.63      9.72 o
  -5   3   1        5.81        5.47     13.33 o
  -4   3   1      968.31      982.79     22.10 o
  -3   3   1        0.01       -5.39     34.66 o
  -2   3   1     1476.65     1385.61     49.86 o
  -1   3   1      170.36      157.17     22.16 o
   0   3   1      457.28      464.18     23.89 o
   1   3   1       65.93       90.95     20.60 o
   2   3   1      140.89      110.64     18.66 o
   3   3   1      619.83      654.12     22.14 o
   4   3   1      384.14      405.00     18.01 o
   5   3   1      312.54      297.44     18.47 o
   6   3   1      204.12      193.48     16.76 o
   7   3   1     1835.16     1852.95     30.04 o
   8   3   1       40.88       37.75     21.42 o
   9   3   1      220.70      233.92     25.34 o
  10   3   1       76.67       75.63     24.22 o
  11   3   1       63.44       73.89     26.01 o
  12   3   1      190.55      200.42     27.14 o
  13   3   1        0.79      -14.10     52.23 o
  14   3   1        6.21       -6.09     52.87 o
  15   3   1        3.84       12.47     59.74 o
  16   3   1        1.42      -10.70     66.33 o
  17   3   1        5.29       53.58     72.00 o
  18   3   1       13.33       15.24     71.22 o
 -15   4   1       80.02      121.47     66.83 o
 -14   4   1       20.52       27.07     56.84 o
 -13   4   1        3.62      -17.08     61.51 o
 -12   4   1        1.06       -2.69     53.65 o
 -11   4   1      169.78      243.51     61.73 o
 -10   4   1      198.10      247.48     55.70 o
  -9   4   1        3.16        1.42     52.66 o
  -8   4   1      158.26      178.96     24.01 o
  -7   4   1      382.08      400.70     53.08 o
  -6   4   1        4.09        1.98      9.89 o
  -5   4   1      270.64      290.44     20.03 o
  -4   4   1      748.67      752.44     22.60 o
  -3   4   1      187.76      197.97     25.51 o
  -2   4   1       17.32        9.48     22.67 o
  -1   4   1      150.26      152.62     23.77 o
   0   4   1      990.63     1004.40     63.04 o
   1   4   1     1260.25     1318.64     32.52 o
   2   4   1      482.75      466.74     31.54 o
   3   4   1      435.00      427.46     22.39 o
   4   4   1     2854.35     2797.36     28.10 o
   5   4   1       50.11       51.06      6.95 o
   6   4   1      517.97      514.32     21.13 o
   7   4   1        0.48        3.24      9.29 o
   8   4   1       39.04       26.15     53.29 o
   9   4   1       52.07       57.05     56.41 o
  10   4   1      172.21      210.06     60.88 o
  11   4   1       57.29       41.03     58.61 o
  12   4   1      194.89      240.18     59.18 o
  13   4   1        0.13        7.94     54.57 o
  14   4   1        7.68       12.26     64.85 o
  15   4   1      119.24      127.21     72.64 o
 -11   5   1       66.42       63.07     53.36 o
 -10   5   1       49.01       46.63     50.67 o
  -9   5   1       26.74       34.73     49.75 o
  -8   5   1       22.95       -7.09     47.84 o
  -7   5   1        3.99       15.73     44.29 o
  -6   5   1        4.42      -16.16     43.51 o
  -5   5   1       19.88       17.93     42.73 o
  -4   5   1       16.34        9.35     38.91 o
  -3   5   1       20.38       21.33     35.93 o
  -2   5   1       41.98       57.86     23.34 o
  -1   5   1       37.97       32.42     22.43 o
   0   5   1        8.10        1.14     21.70 o
   1   5   1       38.43       40.54     37.77 o
   2   5   1        9.39        9.78     37.84 o
   3   5   1        0.03       10.49     39.69 o
   4   5   1        0.14        6.66     40.96 o
   5   5   1        0.04       -8.08     43.30 o
   6   5   1        2.66        1.91     44.79 o
   7   5   1        1.60      -20.98     46.77 o
   8   5   1        0.00       -6.52     49.47 o
   9   5   1       24.01       29.62     51.95 o
  10   5   1       23.51       27.99     57.26 o
  11   5   1        0.37      -26.72     58.89 o
 -21   0   2       40.25       25.44     45.71 o
 -20   0   2      243.22      250.59     51.59 o
 -19   0   2        0.24       27.71     44.08 o
 -18   0   2      148.65      172.14     47.06 o
 -17   0   2        0.06       -8.72     44.29 o
 -16   0   2       11.53       42.03     57.05 o
 -15   0   2     1375.12     1458.64     78.81 o
 -14   0   2     2097.65     2145.72     85.19 o
 -13   0   2       15.37       21.49     33.50 o
 -12   0   2      242.07      303.63     32.10 o
 -11   0   2      182.45      214.27     33.45 o
 -10   0   2      528.78      515.65     47.27 o
  -9   0   2       51.65       40.54     35.51 o
  -8   0   2      344.98      462.92     43.37 o
  -7   0   2       41.08       38.48     36.92 o
  -6   0   2      267.21      269.23     28.99 o
  -5   0   2       50.12       97.16     35.01 o
  -4   0   2    42966.93    35516.26    361.28 o
  -3   0   2     7242.94     7184.29     75.30 o
  -2   0   2     1757.14     1935.02     28.77 o
  -1   0   2     4494.86     4897.01     35.65 o
   0   0   2     1772.00     1986.40     21.69 o
   1   0   2        1.22        5.95     10.40 o
   2   0   2     8155.89     7801.53     54.99 o
   3   0   2     1761.59     1924.40     28.71 o
   4   0   2    11412.79    11709.42    289.47 o
   5   0   2     8385.40     8426.47     57.15 o
   6   0   2     2762.70     2857.23     51.42 o
   7   0   2     1163.21     1336.23     34.15 o
   8   0   2     1829.54     1921.76     41.26 o
   9   0   2      555.27      553.28     45.78 o
  10   0   2     2671.80     2530.47     68.39 o
  11   0   2     1391.77     1287.82     43.06 o
  12   0   2     1608.73     1588.62     48.66 o
  13   0   2      594.77      655.12     64.70 o
  14   0   2       65.78      107.72     58.89 o
  15   0   2     3211.71     3052.63     93.05 o
  16   0   2     1197.86     1253.47     70.73 o
  17   0   2      349.75      336.91     62.44 o
  18   0   2        6.97       37.56     60.52 o
  19   0   2       22.92       44.93     59.39 o
  20   0   2        7.24       17.50     54.92 o
 -21   1   2       19.47       16.73     71.93 o
 -20   1   2        0.00      -14.60     54.14 o
 -19   1   2        8.48        8.85     31.18 o
 -18   1   2       10.39       43.76     30.04 o
 -17   1   2      175.83      144.97     29.52 o
 -16   1   2      133.06      159.71     44.97 o
 -15   1   2      668.90      713.09     73.42 o
 -14   1   2      123.38      108.57     61.80 o
 -13   1   2        0.18        2.08     22.40 o
 -12   1   2       91.72       99.31     18.74 o
 -11   1   2       95.27       81.52     17.85 o
 -10   1   2       33.86       33.23     17.22 o
  -9   1   2        4.93        5.87     14.31 o
  -8   1   2      274.58      245.19     18.81 o
  -7   1   2      183.12      246.56     16.13 o
  -6   1   2      175.84      148.05     14.94 o
  -5   1   2      365.26      313.70     14.25 o
  -4   1   2       79.60       76.23     11.50 o
  -3   1   2     4203.79     4397.78     27.61 o
  -2   1   2      522.03      477.21     13.78 o
  -1   1   2     3417.67     3269.55     27.85 o
   0   1   2      872.86      980.91     29.84 o
   1   1   2      518.57      493.11     20.55 o
   2   1   2     2175.08     2402.33     44.23 o
   3   1   2     1539.33     1603.99     25.18 o
   4   1   2     3031.09     2971.98     32.28 o
   5   1   2       39.58       36.03     10.65 o
   6   1   2       38.86       32.63     17.03 o
   7   1   2     5847.43     5985.39     43.21 o
   8   1   2     1776.77     1791.19     29.97 o
   9   1   2        4.18        7.53     17.63 o
  10   1   2      594.95      629.84     29.77 o
  11   1   2       50.85       57.07     25.67 o
  12   1   2        1.46       -3.09     26.74 o
  13   1   2       80.14       67.21     28.08 o
  14   1   2      305.32      329.49     39.02 o
  15   1   2        9.83       23.78     34.21 o
  16   1   2      136.33      128.37     37.51 o
  17   1   2       17.12       54.51     37.67 o
  18   1   2       16.40       18.85     55.70 o
  19   1   2       72.26       46.28     64.14 o
  20   1   2        0.06       57.76     69.45 o
 -20   2   2      149.55      181.07     74.77 o
 -19   2   2       10.32       31.11     59.46 o
 -18   2   2       76.49      148.97     68.11 o
 -17   2   2        8.85        1.42     63.07 o
 -16   2   2      115.70      112.71     19.21 o
 -15   2   2      187.54      208.75     20.31 o
 -14   2   2      252.86      280.21     19.90 o
 -13   2   2      388.87      400.21     24.42 o
 -12   2   2      676.08      611.51     22.52 o
 -11   2   2       18.21        7.68     10.61 o
 -10   2   2     1854.02     1743.66     22.25 o
  -9   2   2     4348.55     4192.58     89.26 o
  -8   2   2        0.37        3.79     10.15 o
  -7   2   2     1443.91     1542.86     58.61 o
  -6   2   2     3163.55     3029.57     40.65 o
  -5   2   2      119.04      133.49     13.19 o
  -4   2   2     1989.76     1931.20     23.93 o
  -3   2   2      454.73      527.53     18.11 o
  -2   2   2      128.24      165.04     20.13 o
  -1   2   2     1647.87     1646.39     38.13 o
   0   2   2      131.07      132.67     19.35 o
   1   2   2      659.51      606.12     26.68 o
   2   2   2     2116.82     2096.66     83.09 o
   3   2   2       61.27       55.10     13.09 o
   4   2   2      813.16      877.61     23.68 o
   5   2   2       50.66       73.51     13.22 o
   6   2   2        5.00       -7.31     15.51 o
   7   2   2     1027.46      945.27     25.33 o
   8   2   2      448.85      483.49     24.04 o
   9   2   2      225.50      208.14     22.14 o
  10   2   2     4008.53     3951.44     55.50 o
  11   2   2     1635.78     1550.12     43.06 o
  12   2   2        0.04        3.17      5.60 o
  13   2   2       46.03       31.61      7.37 o
  14   2   2      144.79      132.22      9.50 o
  15   2   2      107.18      109.95     14.75 o
  16   2   2      466.61      536.48     74.13 o
  17   2   2        1.21      -17.43     66.12 o
  18   2   2       58.77       47.77     70.16 o
  19   2   2       75.71       58.18     73.70 o
 -18   3   2        0.94       24.17     56.13 o
 -17   3   2       71.24      135.22     69.95 o
 -16   3   2        0.00       18.50     60.45 o
 -15   3   2       28.81       57.33     59.18 o
 -14   3   2       42.43       49.25     62.37 o
 -13   3   2      255.65      250.02     31.41 o
 -12   3   2      935.66      870.85     46.60 o
 -11   3   2       21.61        9.25     27.49 o
 -10   3   2        2.11        8.46     27.57 o
  -9   3   2      248.90      256.23     30.13 o
  -8   3   2       87.28       65.30     31.63 o
  -7   3   2     1300.39     1110.42     87.97 o
  -6   3   2      461.50      435.14     19.38 o
  -5   3   2       24.58       18.33     14.93 o
  -4   3   2       71.31       74.10     16.86 o
  -3   3   2      250.41      253.71     18.14 o
  -2   3   2      129.32      135.64     28.77 o
  -1   3   2        0.94        2.43     20.34 o
   0   3   2        7.67        8.35     19.21 o
   1   3   2      332.50      328.31     20.16 o
   2   3   2     1661.70     1584.62     23.56 o
   3   3   2      171.45      181.01     13.16 o
   4   3   2      775.99      699.55     38.05 o
   5   3   2       21.77       20.00      8.98 o
   6   3   2       61.39       62.14     12.14 o
   7   3   2      279.13      281.16     15.96 o
   8   3   2      867.12      920.62     25.97 o
   9   3   2        0.23        4.65     20.21 o
  10   3   2      863.23      839.29     31.11 o
  11   3   2        2.26       -6.49     23.04 o
  12   3   2        8.92       10.34     24.82 o
  13   3   2      927.47      946.68     81.57 o
  14   3   2       81.26       70.52     70.66 o
  15   3   2       16.10       26.22     68.32 o
  16   3   2      112.12      116.44     74.34 o
  17   3   2        9.48       -4.96     72.00 o
 -15   4   2      197.11      218.92     59.03 o
 -14   4   2      106.76      125.08     61.37 o
 -13   4   2        4.15       33.73     59.74 o
 -12   4   2       26.85       27.00     51.73 o
 -11   4   2       32.93       -1.28     53.72 o
 -10   4   2       51.73       84.33     56.41 o
  -9   4   2       95.11       97.52     50.18 o
  -8   4   2      142.42      132.53     49.40 o
  -7   4   2      193.61      178.23     28.06 o
  -6   4   2       12.52       24.79     13.65 o
  -5   4   2      203.68      199.92     21.43 o
  -4   4   2      472.39      483.06     22.37 o
  -3   4   2      113.38      110.28     19.89 o
  -2   4   2        3.27       -0.05     24.84 o
  -1   4   2      160.40      154.68     24.45 o
   0   4   2       70.50       84.27     22.61 o
   1   4   2      418.36      458.42     23.10 o
   2   4   2      387.72      370.11     16.22 o
   3   4   2       25.07       32.00      9.65 o
   4   4   2        3.05       -6.65     17.25 o
   5   4   2      247.38      231.41     12.36 o
   6   4   2       22.42       30.12     52.66 o
   7   4   2        0.02       -1.56     50.74 o
   8   4   2      246.28      168.17     53.22 o
   9   4   2      158.92      212.40     60.10 o
  10   4   2      157.92      186.25     62.22 o
  11   4   2       62.65      107.01     64.42 o
  12   4   2       36.44       -4.96     64.21 o
  13   4   2        1.20      -14.46     67.75 o
  14   4   2       13.75       23.03     69.95 o
  15   4   2       76.75      110.13     70.52 o
 -11   5   2       24.51       12.19     52.30 o
 -10   5   2        3.01        9.57     50.81 o
  -9   5   2       36.83       58.25     47.70 o
  -8   5   2        0.07       19.13     44.72 o
  -7   5   2      455.65      477.87     51.10 o
  -6   5   2      547.60      504.73     49.89 o
  -5   5   2        0.45        4.82     39.12 o
  -4   5   2      133.21      117.03     24.23 o
  -3   5   2       59.56       68.31     24.08 o
  -2   5   2       96.34      113.74     23.88 o
  -1   5   2      323.29      357.35     25.87 o
   0   5   2        0.45       -1.77     36.36 o
   1   5   2       53.59       41.71     25.53 o
   2   5   2      704.03      796.26     32.82 o
   3   5   2        2.55       -6.73     43.09 o
   4   5   2      173.81      184.05     46.99 o
   5   5   2        0.19      -15.52     45.92 o
   6   5   2       10.67       42.10     49.04 o
   7   5   2      408.58      438.97     57.19 o
   8   5   2      216.51      226.78     56.20 o
   9   5   2        1.34        6.09     51.95 o
  10   5   2        0.51        8.93     53.44 o
 -21   1   3        9.18      -17.72     53.93 o
 -20   1   3       90.13       89.12     31.15 o
 -19   1   3        1.13       -1.69     30.36 o
 -18   1   3       18.69       30.84     29.63 o
 -17   1   3     1352.37     1353.76     44.92 o
 -16   1   3      553.62      539.54     36.76 o
 -15   1   3       65.23       67.61     61.87 o
 -14   1   3      143.56      165.20     61.23 o
 -13   1   3        0.56        5.48     33.01 o
 -12   1   3       90.52      103.62     22.52 o
 -11   1   3        7.23       10.18     18.22 o
 -10   1   3       76.93       84.56     17.99 o
  -9   1   3      160.30      138.30     24.36 o
  -8   1   3     2497.26     2678.52     36.38 o
  -7   1   3        5.94       15.99     16.22 o
  -6   1   3      147.30      110.83     14.47 o
  -5   1   3      403.63      480.42     15.68 o
  -4   1   3      474.96      503.45     15.66 o
  -3   1   3    21455.54    20316.94    212.42 o
  -2   1   3    25719.03    24072.59    255.47 o
  -1   1   3    15991.25    15257.85    105.22 o
   0   1   3     2840.35     2792.80     19.01 o
   1   1   3       33.81       68.43     15.90 o
   2   1   3      752.81      647.64     29.78 o
   3   1   3     2534.66     2194.38     14.52 o
   4   1   3       94.15      106.36     10.49 o
   5   1   3      151.92      174.40     11.96 o
   6   1   3      109.16       96.43     12.62 o
   7   1   3      987.32     1029.01     18.91 o
   8   1   3     1548.73     1557.77     28.18 o
   9   1   3     2099.73     2191.99     30.81 o
  10   1   3      215.95      243.35     24.54 o
  11   1   3      170.62      188.97     27.34 o
  12   1   3      573.03      570.02     31.39 o
  13   1   3      206.75      222.57     28.49 o
  14   1   3     2297.15     2383.24     59.36 o
  15   1   3        1.32       14.47     36.97 o
  16   1   3      250.54      279.72     42.06 o
  17   1   3      447.98      475.00     44.40 o
  18   1   3       12.03       28.48     39.54 o
  19   1   3      123.47      125.98     42.58 o
  20   1   3        4.05       17.15     65.98 o
 -20   2   3        0.10       40.75     66.90 o
 -19   2   3       48.09       40.32     70.52 o
 -18   2   3        2.47       -1.77     61.30 o
 -17   2   3      203.15      174.76     53.65 o
 -16   2   3        3.45       16.55     19.26 o
 -15   2   3       66.59       54.70     19.73 o
 -14   2   3        2.76        3.49     19.24 o
 -13   2   3      186.62      160.17     18.85 o
 -12   2   3        0.02        6.99     15.40 o
 -11   2   3      392.00      340.51     31.12 o
 -10   2   3      146.04      129.50     15.56 o
  -9   2   3      936.18      949.60     19.99 o
  -8   2   3      563.11      552.30     18.42 o
  -7   2   3      139.36      158.83     12.41 o
  -6   2   3     1037.93     1104.05     21.38 o
  -5   2   3       93.71      130.87     15.50 o
  -4   2   3        1.60        1.88     15.23 o
  -3   2   3     6495.29     6475.63     38.45 o
  -2   2   3     1137.68     1062.62     19.51 o
  -1   2   3     1000.06     1047.43     19.41 o
   0   2   3     2252.61     2132.54     67.26 o
   1   2   3       75.17       70.83     20.78 o
   2   2   3       11.95       18.76     18.33 o
   3   2   3       22.69       20.74     14.68 o
   4   2   3      663.03      733.07     17.03 o
   5   2   3     1841.11     1851.84    102.94 o
   6   2   3     4326.16     4583.08     45.21 o
   7   2   3       57.97       77.43     18.13 o
   8   2   3        7.83       13.30     19.48 o
   9   2   3      256.01      266.66     23.08 o
  10   2   3       22.22       27.26     24.97 o
  11   2   3      271.07      259.35     18.63 o
  12   2   3      109.08      106.17      7.43 o
  13   2   3       93.87       82.94      8.63 o
  14   2   3      195.93      184.03     10.32 o
  15   2   3      231.83      204.82     19.91 o
  16   2   3       32.60       77.18     69.88 o
  17   2   3      124.03       94.33     70.80 o
  18   2   3       29.93       67.68     71.15 o
  19   2   3       11.49        9.00     72.22 o
 -18   3   3        1.85       -1.28     69.45 o
 -17   3   3      195.15      203.61     66.40 o
 -16   3   3      170.18      165.98     58.18 o
 -15   3   3        7.65       -5.60     60.95 o
 -14   3   3       69.95       81.85     63.71 o
 -13   3   3       22.51        7.71     30.36 o
 -12   3   3       87.30       97.91     29.22 o
 -11   3   3      471.63      466.50     34.17 o
 -10   3   3      147.80      122.95     30.26 o
  -9   3   3        5.35       -8.79     33.08 o
  -8   3   3      178.09      173.28     12.53 o
  -7   3   3      118.98      128.09     13.83 o
  -6   3   3      660.19      633.03     19.93 o
  -5   3   3       93.88       82.35     16.63 o
  -4   3   3      116.83      134.98     17.74 o
  -3   3   3      864.85      837.81     26.55 o
  -2   3   3      181.03      149.75     29.91 o
  -1   3   3     1176.79     1120.09     33.88 o
   0   3   3     1098.35     1056.75     30.23 o
   1   3   3        0.00       -0.80      9.97 o
   2   3   3      269.78      276.16     23.49 o
   3   3   3     2423.66     2333.38     87.52 o
   4   3   3      124.35      117.98     14.48 o
   5   3   3     1652.82     1804.41     72.15 o
   6   3   3      146.70      117.29     58.33 o
   7   3   3        5.83        8.48      8.69 o
   8   3   3      783.83      775.97     24.91 o
   9   3   3        6.07       10.20     18.36 o
  10   3   3       55.64       57.16     21.00 o
  11   3   3      547.35      591.15     29.73 o
  12   3   3      274.91      304.53     65.77 o
  13   3   3       56.13       53.22     53.51 o
  14   3   3       82.20       74.20     66.90 o
  15   3   3        5.95      -13.61     69.10 o
  16   3   3        0.92       21.05     71.08 o
  17   3   3        0.11       10.63     73.85 o
 -15   4   3       50.69       88.80     59.03 o
 -14   4   3      244.86      268.52     65.48 o
 -13   4   3      120.66      126.79     60.81 o
 -12   4   3       26.03        5.81     56.06 o
 -11   4   3       60.93       75.41     54.29 o
 -10   4   3       12.03       32.88     50.88 o
  -9   4   3       80.32       77.46     49.61 o
  -8   4   3      379.86      251.33     59.07 o
  -7   4   3       17.98       28.43     12.35 o
  -6   4   3       12.51       23.99     14.50 o
  -5   4   3       12.78       11.47     21.61 o
  -4   4   3      183.35      195.94     23.35 o
  -3   4   3     1660.82     1652.33     55.82 o
  -2   4   3       23.82       16.95     19.23 o
  -1   4   3       53.33       56.38     22.59 o
   0   4   3     2568.40     2610.45     72.32 o
   1   4   3      183.93      168.44     13.66 o
   2   4   3      269.02      283.23     26.96 o
   3   4   3      201.36      170.44     23.14 o
   4   4   3      162.07      133.29     17.97 o
   5   4   3     1060.92      997.01     46.75 o
   6   4   3      843.84      926.83     66.90 o
   7   4   3       31.21       13.04     53.65 o
   8   4   3      207.57      262.29     58.89 o
   9   4   3       38.96       37.35     59.81 o
  10   4   3        0.04       20.69     54.43 o
  11   4   3       89.15      140.04     54.85 o
  12   4   3       32.11       37.28     58.18 o
  13   4   3        0.11        5.39     63.07 o
  14   4   3      115.01      124.52     69.17 o
 -11   5   3       33.26       49.82     50.46 o
 -10   5   3       15.31       17.79     47.70 o
  -9   5   3        8.97       14.67     44.86 o
  -8   5   3       10.47        4.04     41.60 o
  -7   5   3        8.01        7.37     39.47 o
  -6   5   3       54.93       32.74     38.34 o
  -5   5   3        3.01        2.66     24.55 o
  -4   5   3        0.49        3.05     24.09 o
  -3   5   3      115.57      153.74     24.79 o
  -2   5   3       55.85       77.18     39.40 o
  -1   5   3        0.68        9.10     26.84 o
   0   5   3       14.93        5.54     26.16 o
   1   5   3        0.90        3.00     25.16 o
   2   5   3      100.12      103.65     24.17 o
   3   5   3        0.01       -8.65     45.78 o
   4   5   3       16.27       35.58     47.27 o
   5   5   3        4.52       14.10     48.62 o
   6   5   3        6.79        9.64     50.74 o
   7   5   3       20.72       61.80     54.29 o
   8   5   3       19.40       37.49     55.56 o
   9   5   3       64.50      101.63     58.47 o
  10   5   3       15.16       21.54     58.47 o
 -21   0   4       45.20       41.53     45.00 o
 -20   0   4        4.00       16.80     44.79 o
 -19   0   4      688.06      802.38     59.18 o
 -18   0   4      856.92      959.36     60.03 o
 -17   0   4       46.09       14.81     41.74 o
 -16   0   4      397.17      379.29     48.55 o
 -15   0   4      520.11      475.68     53.01 o
 -14   0   4      142.29      138.90     44.29 o
 -13   0   4      678.18      622.02     49.96 o
 -12   0   4       13.19       -3.33     46.35 o
 -11   0   4        0.18      -17.65     41.25 o
 -10   0   4     2173.12     2347.84     65.34 o
  -9   0   4       55.08       39.51     26.79 o
  -8   0   4     4658.46     4877.40    148.01 o
  -7   0   4      264.49      253.24     23.64 o
  -6   0   4      681.38      664.60     47.16 o
  -5   0   4       81.17       16.18     24.03 o
  -4   0   4     3353.11     3412.79     50.39 o
  -3   0   4       32.73        5.10     24.80 o
  -2   0   4     5562.32     6040.28     59.18 o
  -1   0   4    10907.89    10624.33     70.37 o
   0   0   4    16395.55    11688.01   1864.40 o
   1   0   4    34966.75    32649.74   2188.88 o
   2   0   4      299.37      369.02     34.37 o
   3   0   4      176.82      222.91     25.82 o
   4   0   4    20216.62    20642.54    160.09 o
   5   0   4       14.71        7.47     26.64 o
   6   0   4     2727.36     2553.14     41.55 o
   7   0   4      840.26     1090.11     45.29 o
   8   0   4      371.14      423.80     41.74 o
   9   0   4     3289.69     3301.17     74.13 o
  10   0   4     6248.90     6283.26    101.10 o
  11   0   4       68.41       30.31     32.53 o
  12   0   4     2589.30     2461.17     54.65 o
  13   0   4     1533.35     1462.82     74.55 o
  14   0   4      293.05      248.47     60.88 o
  15   0   4      754.05      811.60     63.71 o
  16   0   4       97.28       97.87     52.73 o
  17   0   4       16.90       12.69     55.70 o
  18   0   4       11.89        6.95     57.55 o
  19   0   4        4.34       -2.98     59.25 o
  20   0   4      192.99      216.44     63.07 o
 -21   1   4        2.01      -26.79     58.11 o
 -20   1   4       18.96       15.80     29.01 o
 -19   1   4       12.24       14.53     28.31 o
 -18   1   4        0.93       -8.95     28.19 o
 -17   1   4        0.23       18.02     25.78 o
 -16   1   4      125.12      126.38     32.27 o
 -15   1   4        0.36        0.58     29.00 o
 -14   1   4       26.55       27.92     58.18 o
 -13   1   4       41.76       34.68     34.95 o
 -12   1   4      245.78      283.43     22.94 o
 -11   1   4      237.48      261.08     21.34 o
 -10   1   4      201.41      194.64     19.41 o
  -9   1   4      308.56      315.89     23.50 o
  -8   1   4       26.52       16.71     16.68 o
  -7   1   4      827.78      819.34     28.08 o
  -6   1   4       98.41       89.58     15.12 o
  -5   1   4      151.72      165.66     15.48 o
  -4   1   4       11.84        5.25     14.25 o
  -3   1   4      315.46      260.74     16.56 o
  -2   1   4    18664.30    18747.13    211.54 o
  -1   1   4       62.94       38.50     15.74 o
   0   1   4       70.67       85.42     17.42 o
   1   1   4      224.63      251.88     18.87 o
   2   1   4      636.16      694.12     17.66 o
   3   1   4     3860.99     3768.13     85.32 o
   4   1   4     7483.47     7097.77    377.63 o
   5   1   4      454.91      510.04     20.93 o
   6   1   4       43.66       56.71     13.01 o
   7   1   4     2965.33     3017.00     28.04 o
   8   1   4      140.36      142.18     14.40 o
   9   1   4      265.45      309.05     16.94 o
  10   1   4      441.43      451.36     32.22 o
  11   1   4       89.84      104.64     31.82 o
  12   1   4     1298.31     1296.30     60.61 o
  13   1   4      103.77       80.62     27.59 o
  14   1   4      124.89      113.93     38.94 o
  15   1   4      216.42      196.81     39.60 o
  16   1   4        4.49       -4.83     37.80 o
  17   1   4        0.45        4.43     38.43 o
  18   1   4       21.37       30.82     39.72 o
  19   1   4        4.02       13.17     38.53 o
 -20   2   4       28.17       31.91     43.07 o
 -19   2   4      156.19      247.48     61.23 o
 -18   2   4      476.79      391.27     67.40 o
 -17   2   4       73.97       70.02     62.86 o
 -16   2   4       74.82       74.36     23.00 o
 -15   2   4      277.10      280.14     24.42 o
 -14   2   4      429.77      377.86     25.26 o
 -13   2   4     2965.95     2739.35     36.87 o
 -12   2   4      395.62      362.50     19.89 o
 -11   2   4        0.83        4.41     16.56 o
 -10   2   4     1013.88     1050.00     23.49 o
  -9   2   4        4.84        9.72     17.61 o
  -8   2   4      915.23      914.52     19.13 o
  -7   2   4      184.60      216.46     14.64 o
  -6   2   4      115.93      114.84     14.26 o
  -5   2   4     6543.13     6333.84     54.62 o
  -4   2   4      277.24      259.46     16.76 o
  -3   2   4     2486.59     2522.92     27.15 o
  -2   2   4      793.92      824.10     20.14 o
  -1   2   4      202.92      233.58     15.49 o
   0   2   4      111.23       99.84     10.89 o
   1   2   4      349.32      346.84     28.42 o
   2   2   4      113.09      122.95     21.02 o
   3   2   4      899.82      900.66     27.07 o
   4   2   4       96.46      101.02     16.77 o
   5   2   4        2.66       26.72     50.18 o
   6   2   4     3824.22     3660.59    100.50 o
   7   2   4     1542.99     1400.76     34.22 o
   8   2   4       34.27       32.36      6.48 o
   9   2   4      494.04      459.39     17.16 o
  10   2   4     1474.66     1351.60     53.78 o
  11   2   4      758.42      718.17     29.94 o
  12   2   4      675.24      542.68     65.51 o
  13   2   4       30.86       18.99     10.51 o
  14   2   4        0.95       25.03     29.72 o
  15   2   4      158.33      172.14     65.20 o
  16   2   4      108.09      102.05     71.79 o
  17   2   4       28.31       26.58     70.09 o
  18   2   4        8.99        9.99     64.56 o
 -18   3   4        9.09       36.85     56.77 o
 -17   3   4       16.34       28.77     56.48 o
 -16   3   4      291.47      335.35     65.70 o
 -15   3   4        0.07       11.62     58.96 o
 -14   3   4       33.57       48.76     59.81 o
 -13   3   4      127.66      177.10     60.66 o
 -12   3   4      317.73      317.84     34.05 o
 -11   3   4      200.43      191.34     31.29 o
 -10   3   4      921.53      947.60     39.38 o
  -9   3   4      235.23      208.15     16.37 o
  -8   3   4        7.25        9.78     15.22 o
  -7   3   4      329.80      349.83     19.45 o
  -6   3   4      143.69      147.41     17.93 o
  -5   3   4      301.77      303.89     18.80 o
  -4   3   4       51.77       60.68     17.20 o
  -3   3   4      866.47      895.36     22.43 o
  -2   3   4      713.37      715.17     19.77 o
  -1   3   4        0.19        3.69     17.73 o
   0   3   4       85.95      134.32     27.06 o
   1   3   4     4457.25     4632.35    105.35 o
   2   3   4       89.68       92.27     23.43 o
   3   3   4     1008.84     1004.85     41.25 o
   4   3   4      226.83      222.36     24.41 o
   5   3   4        1.72        1.02      9.33 o
   6   3   4        5.41       -8.50     60.17 o
   7   3   4       40.70       37.06     59.32 o
   8   3   4       20.60       41.60     60.17 o
   9   3   4      823.27      787.68     46.99 o
  10   3   4      303.93      296.02     22.00 o
  11   3   4       43.60       33.14     20.80 o
  12   3   4       57.06       49.18     66.48 o
  13   3   4      213.20      229.40     64.07 o
  14   3   4       35.50       43.51     59.67 o
  15   3   4       89.91       77.39     70.52 o
  16   3   4       12.89       11.69     73.99 o
  17   3   4      336.40      494.31     82.99 o
 -15   4   4      106.57      119.91     60.88 o
 -14   4   4       21.49       68.53     57.26 o
 -13   4   4       82.95      104.67     54.78 o
 -12   4   4        2.92        3.47     50.81 o
 -11   4   4       20.85       25.09     48.62 o
 -10   4   4      112.06      136.00     52.44 o
  -9   4   4       24.52       18.57     45.43 o
  -8   4   4       30.10       45.21     43.80 o
  -7   4   4      183.32      144.48     16.36 o
  -6   4   4       42.37       44.09     15.88 o
  -5   4   4        1.28       -1.26     17.45 o
  -4   4   4      380.72      386.62     24.42 o
  -3   4   4      127.30      130.07     22.85 o
  -2   4   4      347.96      315.29     18.97 o
  -1   4   4        0.33       -5.29     17.12 o
   0   4   4      250.07      284.72     30.61 o
   1   4   4      710.92      670.77     32.67 o
   2   4   4       40.32       37.00     24.29 o
   3   4   4       13.40        1.41     21.67 o
   4   4   4      248.65      245.65     19.87 o
   5   4   4       11.38       15.23      8.21 o
   6   4   4      335.95      320.19     62.72 o
   7   4   4       13.03       -6.17     51.59 o
   8   4   4        0.14      -22.25     59.39 o
   9   4   4       14.44       43.09     53.22 o
  10   4   4        5.84       75.83     64.35 o
  11   4   4       24.95       -2.27     61.59 o
  12   4   4       24.92       46.49     55.49 o
  13   4   4       10.61        3.12     60.66 o
  14   4   4        4.43       37.06     68.81 o
 -11   5   4      143.15      193.62     53.01 o
 -10   5   4      216.65      224.66     51.88 o
  -9   5   4       21.94       22.68     42.38 o
  -8   5   4       32.84       32.25     40.47 o
  -7   5   4      152.27      158.39     40.40 o
  -6   5   4        8.36       25.09     25.17 o
  -5   5   4       29.59       33.90     26.41 o
  -4   5   4        2.37       -5.71     29.74 o
  -3   5   4      158.25      159.23     31.77 o
  -2   5   4      486.34      538.44     35.45 o
  -1   5   4       23.15       37.74     27.71 o
   0   5   4       77.25       65.52     27.39 o
   1   5   4       68.92       52.79     25.58 o
   2   5   4        2.02       16.80     45.99 o
   3   5   4      810.01      940.86     63.22 o
   4   5   4      810.17      865.25     64.35 o
   5   5   4        0.54      -14.17     52.02 o
   6   5   4        0.76      -11.98     50.96 o
   7   5   4      264.63      265.62     57.12 o
   8   5   4        9.87       28.42     54.00 o
   9   5   4      479.23      469.30     63.57 o
 -21   1   5      238.49      243.44     58.61 o
 -20   1   5      201.92      202.26     31.47 o
 -19   1   5       17.88       30.11     28.94 o
 -18   1   5       22.87       33.39     28.93 o
 -17   1   5      434.39      425.30     34.89 o
 -16   1   5        0.08        4.81     29.82 o
 -15   1   5      864.94      890.67     39.72 o
 -14   1   5       31.18       26.86     54.50 o
 -13   1   5        0.27       10.77     43.23 o
 -12   1   5     1347.88     1338.35     42.64 o
 -11   1   5      144.58      122.51     19.84 o
 -10   1   5      965.13     1035.81     26.16 o
  -9   1   5       58.10       51.25     17.16 o
  -8   1   5       11.70        6.30     16.49 o
  -7   1   5      991.15     1040.82     30.18 o
  -6   1   5     4855.33     4574.94     51.66 o
  -5   1   5      130.96      141.53     15.98 o
  -4   1   5       17.36        7.16     16.15 o
  -3   1   5       29.41       27.12     13.65 o
  -2   1   5      380.19      420.32     18.83 o
  -1   1   5      346.11      284.76     18.18 o
   0   1   5      964.42      850.45     21.57 o
   1   1   5      506.88      471.50     19.38 o
   2   1   5      361.31      248.75     16.94 o
   3   1   5       24.32        6.37     13.55 o
   4   1   5        2.01        7.27     13.48 o
   5   1   5     1149.87     1251.75     31.15 o
   6   1   5      133.65      132.55     15.34 o
   7   1   5     6159.64     6260.41     47.86 o
   8   1   5     2371.77     2342.98     26.19 o
   9   1   5      113.46      121.62     18.40 o
  10   1   5     1553.71     1594.19     32.93 o
  11   1   5      611.05      570.24     24.79 o
  12   1   5      305.28      331.08     21.50 o
  13   1   5     2965.78     2938.02     75.69 o
  14   1   5      480.54      483.64     46.95 o
  15   1   5      274.54      234.86     24.34 o
  16   1   5       64.80       49.90     39.38 o
  17   1   5       35.65       35.96     39.19 o
  18   1   5       66.56      124.39     39.97 o
  19   1   5      152.30      243.38     45.28 o
 -20   2   5        6.40       29.13     64.63 o
 -19   2   5       54.39       75.05     64.63 o
 -18   2   5        0.02       25.36     45.38 o
 -17   2   5        2.37        1.51     44.56 o
 -16   2   5        0.51        6.80     61.51 o
 -15   2   5      101.45       73.63     53.15 o
 -14   2   5       75.78       66.96     23.29 o
 -13   2   5      511.51      494.72     27.27 o
 -12   2   5      638.85      570.64     22.90 o
 -11   2   5       85.38       63.91     19.38 o
 -10   2   5        4.92       13.08     19.53 o
  -9   2   5     1073.49      985.81     21.63 o
  -8   2   5        9.66       17.35     14.59 o
  -7   2   5        0.02        7.72     13.91 o
  -6   2   5      147.07      159.52     14.77 o
  -5   2   5      465.96      483.91     18.74 o
  -4   2   5      830.24      719.30     18.34 o
  -3   2   5      258.16      295.37     19.03 o
  -2   2   5      160.86      194.79     16.40 o
  -1   2   5      112.21       90.74     14.47 o
   0   2   5        1.14        0.06      9.39 o
   1   2   5      127.38      172.35     28.14 o
   2   2   5       45.93       29.27     19.74 o
   3   2   5       46.62       52.52     19.60 o
   4   2   5      311.74      321.53     15.25 o
   5   2   5      916.41      924.77     29.21 o
   6   2   5      286.40      289.49     21.58 o
   7   2   5      294.07      315.19     12.71 o
   8   2   5      140.25      145.75     10.57 o
   9   2   5       91.70       97.41     10.81 o
  10   2   5       61.24       60.40     10.85 o
  11   2   5      301.59      304.31     16.77 o
  12   2   5       19.02       14.27     11.64 o
  13   2   5       91.69       74.95     11.46 o
  14   2   5       53.31       41.65     30.46 o
  15   2   5       40.81       81.93     62.86 o
  16   2   5      258.83      397.08     77.67 o
  17   2   5       51.90       52.09     60.59 o
  18   2   5       21.48       22.11     64.63 o
 -18   3   5      288.74      382.64     50.05 o
 -17   3   5       64.67       90.29     66.48 o
 -16   3   5       17.05       23.17     60.10 o
 -15   3   5      196.53      208.99     58.18 o
 -14   3   5       64.89       55.35     51.24 o
 -13   3   5       43.95       45.21     57.12 o
 -12   3   5      406.38      451.65     63.50 o
 -11   3   5      471.29      419.70     35.38 o
 -10   3   5      266.58      254.17     21.20 o
  -9   3   5       39.19       44.22     17.87 o
  -8   3   5       31.05       25.63     17.52 o
  -7   3   5     1732.90     1752.18     29.96 o
  -6   3   5     1441.09     1435.96     27.41 o
  -5   3   5       16.84       15.69     16.59 o
  -4   3   5       76.70       78.01     16.17 o
  -3   3   5       54.31       56.24     15.14 o
  -2   3   5      115.40      102.74     17.39 o
  -1   3   5     1179.56     1157.45     33.90 o
   0   3   5      765.20      711.81     40.75 o
   1   3   5      455.33      519.65     28.38 o
   2   3   5       79.05       87.36     24.30 o
   3   3   5        5.25       -5.36     20.98 o
   4   3   5      700.50      716.48     23.03 o
   5   3   5      665.15      700.57     54.92 o
   6   3   5      127.86      158.39     56.13 o
   7   3   5     1301.27     1264.10     75.12 o
   8   3   5     2041.91     2087.60     90.15 o
   9   3   5      120.47      132.60     66.26 o
  10   3   5      198.83      176.32     57.26 o
  11   3   5        1.31       -0.99     62.58 o
  12   3   5      249.70      307.43     71.22 o
  13   3   5       96.51      120.55     62.08 o
  14   3   5       56.94       32.46     64.21 o
  15   3   5       60.54       90.22     73.63 o
  16   3   5        4.18        9.57     69.17 o
 -15   4   5      551.02      622.31     68.53 o
 -14   4   5      137.74      154.64     56.27 o
 -13   4   5       29.91       36.43     55.35 o
 -12   4   5        3.91        1.49     52.30 o
 -11   4   5        0.69       -5.39     47.48 o
 -10   4   5      169.15      149.11     50.10 o
  -9   4   5      276.90      279.65     50.46 o
  -8   4   5      286.82      235.15     46.56 o
  -7   4   5      279.43      279.77     19.10 o
  -6   4   5      973.81      864.41     32.54 o
  -5   4   5       21.43       15.29     16.36 o
  -4   4   5      311.05      328.29     22.35 o
  -3   4   5      593.75      581.34     23.85 o
  -2   4   5        1.66        0.75     22.19 o
  -1   4   5      200.49      193.83     24.03 o
   0   4   5      489.91      531.47     33.42 o
   1   4   5     1060.57     1050.55     36.62 o
   2   4   5     1148.59     1147.54     89.05 o
   3   4   5        0.90       -4.38     21.90 o
   4   4   5      424.82      413.11     22.43 o
   5   4   5      710.73      685.84     18.61 o
   6   4   5       79.52       94.33     54.00 o
   7   4   5      164.30      214.66     62.29 o
   8   4   5        0.09      -21.90     61.30 o
   9   4   5       13.27       -1.91     55.21 o
  10   4   5      262.49      341.24     69.74 o
  11   4   5      112.44      150.03     67.40 o
  12   4   5      250.37      222.60     60.66 o
  13   4   5        6.88       17.58     66.05 o
  14   4   5       37.61       15.02     72.50 o
 -11   5   5       15.61       39.40     48.19 o
 -10   5   5       42.52       55.85     45.36 o
  -9   5   5        5.16       10.60     34.17 o
  -8   5   5        6.75       40.54     32.04 o
  -7   5   5       32.68       34.70     30.61 o
  -6   5   5       33.83       47.72     27.71 o
  -5   5   5        1.75       -5.67     31.16 o
  -4   5   5        4.59       17.03     30.47 o
  -3   5   5       25.71       26.81     29.72 o
  -2   5   5       44.50       35.81     29.54 o
  -1   5   5      162.79      190.72     30.05 o
   0   5   5       40.78       58.28     27.54 o
   1   5   5       14.43       23.59     24.89 o
   2   5   5      132.77      164.56     53.36 o
   3   5   5       62.97       85.68     53.01 o
   4   5   5       29.51       27.28     53.36 o
   5   5   5        4.62      -11.69     51.52 o
   6   5   5        0.12      -20.34     56.41 o
   7   5   5       42.66       54.00     58.40 o
   8   5   5        6.47        9.92     56.20 o
   9   5   5        5.70       13.18     54.92 o
 -21   0   6       18.92       -8.36     46.28 o
 -20   0   6      194.76      195.88     48.69 o
 -19   0   6     1092.23     1123.99     64.42 o
 -18   0   6      232.14      226.36     52.30 o
 -17   0   6     1531.26     1584.57     67.96 o
 -16   0   6        7.09       40.11     45.64 o
 -15   0   6       72.55       90.43     47.70 o
 -14   0   6      222.84      255.70     49.47 o
 -13   0   6        7.63        2.62     42.03 o
 -12   0   6      164.54      221.47     32.72 o
 -11   0   6      427.80      477.62     32.82 o
 -10   0   6     1423.61     1519.94     59.60 o
  -9   0   6      271.71      245.00     37.84 o
  -8   0   6      409.65      377.52     35.65 o
  -7   0   6       54.18       34.10     21.45 o
  -6   0   6     1851.95     1885.03     58.25 o
  -5   0   6        4.66        4.07     19.46 o
  -4   0   6      450.66      601.26     36.85 o
  -3   0   6    17470.15    16905.43    109.49 o
  -2   0   6     8376.92     9003.05     80.65 o
  -1   0   6     1088.12     1219.31     38.62 o
   0   0   6      474.90      364.66     26.14 o
   1   0   6       34.36       18.42     24.03 o
   2   0   6      480.32      413.02     28.38 o
   3   0   6     1769.59     1794.01     56.55 o
   4   0   6        3.67        4.49     24.55 o
   5   0   6      135.48      127.71     27.55 o
   6   0   6     4568.42     4881.92    169.98 o
   7   0   6       60.82      109.71     36.78 o
   8   0   6       91.27      122.04     42.24 o
   9   0   6      930.97     1022.64     39.98 o
  10   0   6       27.40       57.64     33.04 o
  11   0   6     3562.06     3381.00     60.11 o
  12   0   6       19.83       33.24     49.40 o
  13   0   6      170.24      135.29     52.02 o
  14   0   6     1089.20     1067.65     70.52 o
  15   0   6      111.25      166.47     60.81 o
  16   0   6      430.75      332.45     60.45 o
  17   0   6      156.81      164.20     60.03 o
  18   0   6        8.33       34.30     62.51 o
  19   0   6      479.93      566.46     70.80 o
 -21   1   6       28.68        3.61     50.67 o
 -20   1   6       46.16       43.39     30.52 o
 -19   1   6        5.22       11.62     28.88 o
 -18   1   6       77.12       79.03     30.82 o
 -17   1   6        1.22        2.49     30.24 o
 -16   1   6       48.21       63.35     28.66 o
 -15   1   6       11.14        7.03     30.01 o
 -14   1   6       48.69       58.31     30.22 o
 -13   1   6       32.33       14.74     49.54 o
 -12   1   6       79.49       82.00     33.91 o
 -11   1   6      128.75      148.59     26.08 o
 -10   1   6      515.88      507.89     27.57 o
  -9   1   6        3.97        4.52     16.92 o
  -8   1   6       54.08       54.41     18.66 o
  -7   1   6       50.13       30.74     18.31 o
  -6   1   6     2692.24     2683.34     61.75 o
  -5   1   6     1805.56     1971.95     59.59 o
  -4   1   6     1317.50     1507.23     29.44 o
  -3   1   6        0.04        0.94     15.13 o
  -2   1   6        0.10        2.29     16.36 o
  -1   1   6     1030.47     1069.28     21.23 o
   0   1   6      908.29      851.56     21.67 o
   1   1   6      440.88      444.71     31.38 o
   2   1   6     1989.14     2051.59     54.92 o
   3   1   6      749.00      719.07     22.71 o
   4   1   6       12.67       17.74     15.12 o
   5   1   6     1717.17     1574.55     94.08 o
   6   1   6      592.85      618.02     23.16 o
   7   1   6       73.58       73.26     18.98 o
   8   1   6     1925.70     2070.73     28.03 o
   9   1   6      128.77      174.18     19.39 o
  10   1   6      503.30      492.18     24.81 o
  11   1   6      642.27      585.45     23.75 o
  12   1   6      213.81      193.47     20.67 o
  13   1   6      170.20      147.37     20.50 o
  14   1   6        5.12       12.15     22.13 o
  15   1   6       54.75       46.98     21.02 o
  16   1   6        5.16       12.17     39.41 o
  17   1   6        0.80      -10.41     37.35 o
  18   1   6       22.18       27.73     41.66 o
  19   1   6       42.63       62.10     43.19 o
 -20   2   6       77.00       77.39     56.91 o
 -19   2   6      191.20      234.72     62.79 o
 -18   2   6        5.89        6.09     61.66 o
 -17   2   6       81.59      107.08     61.37 o
 -16   2   6       96.28       94.47     47.41 o
 -15   2   6        1.45      -26.43     59.46 o
 -14   2   6      208.00      275.96     41.11 o
 -13   2   6      147.76      157.67     42.30 o
 -12   2   6      220.65      227.47     22.53 o
 -11   2   6       78.68       77.94     19.25 o
 -10   2   6      200.43      207.66     16.85 o
  -9   2   6     1395.07     1435.54     24.07 o
  -8   2   6     3717.14     3825.47     34.78 o
  -7   2   6      280.05      330.80     18.42 o
  -6   2   6     2029.62     2127.89     27.51 o
  -5   2   6     5421.42     5533.75     38.30 o
  -4   2   6      473.37      497.43     20.30 o
  -3   2   6     6129.21     6656.52    134.60 o
  -2   2   6        2.63       12.87     15.73 o
  -1   2   6      457.12      473.76     17.11 o
   0   2   6      104.05      137.03     12.31 o
   1   2   6       64.08       47.93      9.52 o
   2   2   6      312.00      313.59     19.34 o
   3   2   6      114.55       87.18     15.46 o
   4   2   6       23.61       26.77     15.07 o
   5   2   6      534.14      520.38     20.73 o
   6   2   6      959.27      961.67     17.49 o
   7   2   6       54.00       40.58     12.37 o
   8   2   6        2.15        0.46     12.67 o
   9   2   6       12.82       16.79     12.98 o
  10   2   6       69.13       62.86     12.31 o
  11   2   6     1251.11     1140.44     46.86 o
  12   2   6      998.27      892.84     55.21 o
  13   2   6       76.10       72.97     23.14 o
  14   2   6        8.73       34.79     32.27 o
  15   2   6       22.15       54.02     33.83 o
  16   2   6      202.35      185.68     65.27 o
  17   2   6      197.31      237.27     72.71 o
  18   2   6       11.92       26.72     74.84 o
 -18   3   6       35.47       23.10     57.97 o
 -17   3   6      108.73      151.22     46.29 o
 -16   3   6      302.02      325.86     48.24 o
 -15   3   6       14.48       41.32     35.83 o
 -14   3   6       66.61       85.90     44.25 o
 -13   3   6       53.56       36.76     38.28 o
 -12   3   6       83.27       94.65     38.28 o
 -11   3   6      675.92      675.56     43.76 o
 -10   3   6       18.19       27.04     19.73 o
  -9   3   6      296.44      284.27     20.63 o
  -8   3   6        0.06        3.78     17.36 o
  -7   3   6      784.24      753.35     22.58 o
  -6   3   6      242.79      252.27     18.72 o
  -5   3   6      202.60      192.71     21.86 o
  -4   3   6      441.98      495.16     23.07 o
  -3   3   6     1184.13     1303.59     26.81 o
  -2   3   6      825.51      814.70     22.21 o
  -1   3   6      177.59      191.77     14.74 o
   0   3   6       91.98       86.89     24.72 o
   1   3   6        6.40        3.78     23.86 o
   2   3   6      188.76      197.28     26.33 o
   3   3   6     1217.12     1252.54     46.28 o
   4   3   6       91.26       94.10     19.83 o
   5   3   6       91.60       90.67     18.38 o
   6   3   6       65.13      138.20     65.77 o
   7   3   6      131.82      154.78     56.77 o
   8   3   6       47.17       96.24     60.31 o
   9   3   6       14.77        3.47     60.38 o
  10   3   6       16.38        9.71     54.85 o
  11   3   6        0.01       11.06     61.02 o
  12   3   6        9.65       48.05     68.60 o
  13   3   6      315.12      385.60     61.16 o
  14   3   6      608.80      718.26     83.27 o
  15   3   6       37.28       41.03     63.00 o
  16   3   6       29.82       25.87     66.33 o
 -15   4   6        4.90       52.40     43.75 o
 -14   4   6      174.58      190.65     42.44 o
 -13   4   6       33.21       47.54     39.30 o
 -12   4   6        2.93       19.58     40.61 o
 -11   4   6       38.64       45.27     37.81 o
 -10   4   6       39.05       73.95     35.33 o
  -9   4   6        5.91       20.03     33.46 o
  -8   4   6        7.29       17.84     33.12 o
  -7   4   6       25.07       44.12     16.68 o
  -6   4   6      165.77      150.83     17.14 o
  -5   4   6      110.04      118.12     18.80 o
  -4   4   6      119.94      123.84     19.54 o
  -3   4   6      639.66      600.43     32.32 o
  -2   4   6      124.03      109.84     26.36 o
  -1   4   6        5.87        8.68     22.70 o
   0   4   6      255.80      268.04     31.18 o
   1   4   6       73.50       75.81     26.20 o
   2   4   6      696.15      710.29     33.09 o
   3   4   6      164.38      173.68     23.91 o
   4   4   6       54.50       55.33     18.30 o
   5   4   6       25.30       18.36     14.02 o
   6   4   6      393.26      392.55     64.85 o
   7   4   6        7.05       27.85     63.07 o
   8   4   6      115.16      115.16     65.91 o
   9   4   6       86.38       53.58     56.34 o
  10   4   6        0.40       61.02     68.53 o
  11   4   6      236.17      286.03     64.42 o
  12   4   6       30.75       64.21     66.62 o
  13   4   6        2.87      -36.14     72.43 o
 -10   5   6      120.96      127.51     36.36 o
  -9   5   6        0.28        3.18     34.68 o
  -8   5   6       79.64       87.52     52.02 o
  -7   5   6       20.64       52.59     48.12 o
  -6   5   6      206.93      248.82     51.73 o
  -5   5   6      239.47      228.72     34.90 o
  -4   5   6        7.42        0.68     30.88 o
  -3   5   6       32.08       37.65     30.86 o
  -2   5   6      114.05      119.54     31.40 o
  -1   5   6      142.87      164.69     30.46 o
   0   5   6      314.28      380.20     31.15 o
   1   5   6        4.26       14.87     25.53 o
   2   5   6      141.41      184.54     54.57 o
   3   5   6      685.07      785.23     66.83 o
   4   5   6       28.34      -12.40     55.42 o
   5   5   6      193.63      195.81     57.48 o
   6   5   6      102.09       78.88     57.62 o
   7   5   6       95.42       45.00     62.01 o
   8   5   6      210.67      227.92     61.66 o
 -20   1   7       32.00       11.19     32.44 o
 -19   1   7       76.33       79.07     30.91 o
 -18   1   7        1.44       24.55     31.71 o
 -17   1   7       88.13       92.06     31.02 o
 -16   1   7     1785.20     1808.68     81.78 o
 -15   1   7      259.53      274.13     33.12 o
 -14   1   7      494.51      515.24     34.93 o
 -13   1   7        1.68       -6.57     29.15 o
 -12   1   7       22.77       14.39     52.37 o
 -11   1   7      308.64      347.05     26.24 o
 -10   1   7      375.24      389.64     26.74 o
  -9   1   7       56.80       58.11     22.05 o
  -8   1   7        0.38        3.57     21.36 o
  -7   1   7     3333.93     3412.04     38.00 o
  -6   1   7      337.03      357.38     21.44 o
  -5   1   7     3312.21     3243.71     31.21 o
  -4   1   7     3858.14     3985.32    101.19 o
  -3   1   7       15.80       11.87     15.17 o
  -2   1   7      973.43      845.50     35.89 o
  -1   1   7      936.61      811.45     22.36 o
   0   1   7      211.93      233.78     20.52 o
   1   1   7      336.30      339.03     19.94 o
   2   1   7      279.49      282.11     19.67 o
   3   1   7     3094.74     3008.31     32.19 o
   4   1   7      229.08      193.99     15.70 o
   5   1   7       34.04       43.07     14.92 o
   6   1   7       64.91       46.07     17.66 o
   7   1   7     1276.14     1291.45     36.05 o
   8   1   7        2.67       14.09     20.57 o
   9   1   7     2479.47     2480.53     90.18 o
  10   1   7      979.32      956.38     28.23 o
  11   1   7       20.66       11.46     18.54 o
  12   1   7       76.22       45.68     19.40 o
  13   1   7      274.96      281.60     25.61 o
  14   1   7       60.14       63.57     21.67 o
  15   1   7       97.48      111.15     38.40 o
  16   1   7       16.86       17.25     37.37 o
  17   1   7       88.95      123.24     41.99 o
  18   1   7      594.57      620.06     48.63 o
 -19   2   7       41.35       62.93     50.60 o
 -18   2   7       77.46       55.21     62.08 o
 -17   2   7       74.42       88.81     27.06 o
 -16   2   7       58.92       50.98     25.50 o
 -15   2   7       33.03       37.21     52.23 o
 -14   2   7        0.45      -11.13     59.03 o
 -13   2   7     1273.20     1348.51     78.59 o
 -12   2   7      234.36      227.92     61.94 o
 -11   2   7      308.92      266.60     28.74 o
 -10   2   7      105.48      107.70     22.22 o
  -9   2   7      304.87      312.73     19.85 o
  -8   2   7      824.43      773.45     22.19 o
  -7   2   7      438.55      466.45     20.95 o
  -6   2   7       37.43       46.15     17.29 o
  -5   2   7       71.88       45.86     17.52 o
  -4   2   7     1267.57     1276.42     66.17 o
  -3   2   7      162.49      180.13     18.82 o
  -2   2   7      984.00     1034.47     22.98 o
  -1   2   7      529.98      579.11     18.45 o
   0   2   7      907.24      910.70     16.86 o
   1   2   7      408.98      409.95     12.34 o
   2   2   7      150.13      149.43      9.87 o
   3   2   7      299.53      317.77     10.44 o
   4   2   7      104.08       94.85      9.73 o
   5   2   7      205.06      207.97     11.95 o
   6   2   7       25.95       32.56     13.05 o
   7   2   7       11.92        6.06     13.69 o
   8   2   7      154.25      159.11     15.91 o
   9   2   7      333.18      340.31     17.54 o
  10   2   7      623.97      639.29     34.05 o
  11   2   7       48.06       39.80     17.47 o
  12   2   7        0.26        6.78     16.21 o
  13   2   7       23.64       45.00     32.05 o
  14   2   7        0.01       20.46     29.98 o
  15   2   7      209.83      237.74     36.99 o
  16   2   7       60.66       95.35     36.48 o
  17   2   7       27.58       35.36     72.29 o
 -18   3   7       18.36       39.12     68.32 o
 -17   3   7        1.62        9.50     50.60 o
 -16   3   7      192.52      329.05     71.15 o
 -15   3   7      115.40       70.87     52.30 o
 -14   3   7        1.36        4.20     20.35 o
 -13   3   7       40.58       37.77     59.81 o
 -12   3   7      110.54      148.12     61.09 o
 -11   3   7      143.50      148.56     24.42 o
 -10   3   7      350.02      358.76     27.44 o
  -9   3   7      190.60      173.43     21.69 o
  -8   3   7       26.90       31.45     20.52 o
  -7   3   7      675.20      688.52     28.12 o
  -6   3   7      303.42      331.88     22.64 o
  -5   3   7       68.96       69.81     18.50 o
  -4   3   7      173.21      175.09     20.35 o
  -3   3   7      101.09      106.13     18.71 o
  -2   3   7      347.49      346.94     19.21 o
  -1   3   7      341.73      338.51     15.55 o
   0   3   7      150.73      176.75     27.34 o
   1   3   7      651.62      648.59     26.72 o
   2   3   7       12.89       28.04     20.84 o
   3   3   7      916.92      855.35     31.98 o
   4   3   7     2832.62     2807.05     95.64 o
   5   3   7       17.02       33.97     21.04 o
   6   3   7        0.08        7.65     63.36 o
   7   3   7      427.74      434.64     65.55 o
   8   3   7      211.24      260.37     69.17 o
   9   3   7     1662.61     1759.62     91.56 o
  10   3   7       11.84       22.89     65.55 o
  11   3   7        8.12      -15.02     57.19 o
  12   3   7      102.99      105.24     66.62 o
  13   3   7       83.11       99.64     71.72 o
  14   3   7       31.35       31.04     61.02 o
  15   3   7       64.33       58.75     71.44 o
 -15   4   7      205.33      252.37     69.52 o
 -14   4   7       31.04       47.34     51.81 o
 -13   4   7      565.06      689.56     68.89 o
 -12   4   7      141.26      188.44     56.70 o
 -11   4   7        1.58        0.85     48.33 o
 -10   4   7        0.31       13.18     58.11 o
  -9   4   7      108.00       89.15     52.73 o
  -8   4   7       41.41       61.59     56.27 o
  -7   4   7      269.58      266.55     30.02 o
  -6   4   7       13.97       12.39     17.59 o
  -5   4   7       68.27       64.93     18.52 o
  -4   4   7      422.96      429.36     22.59 o
  -3   4   7        0.43        5.43     26.16 o
  -2   4   7      323.89      293.71     29.03 o
  -1   4   7        2.64       -5.14     30.26 o
   0   4   7      555.35      542.27     34.45 o
   1   4   7     1557.14     1469.70     42.19 o
   2   4   7      224.25      210.11     28.16 o
   3   4   7       30.57       35.72     22.99 o
   4   4   7        8.74        4.14     17.58 o
   5   4   7        2.05       -0.77     15.62 o
   6   4   7      331.52      354.63     62.51 o
   7   4   7      640.34      722.87     72.92 o
   8   4   7       26.10       32.74     66.90 o
   9   4   7        4.99      -38.27     62.65 o
  10   4   7      130.45      131.82     69.59 o
  11   4   7       74.38       77.96     66.90 o
  12   4   7      291.95      344.64     78.52 o
 -10   5   7        3.24       41.95     60.74 o
  -9   5   7       12.99       18.36     50.46 o
  -8   5   7       19.49       20.98     55.21 o
  -7   5   7        2.00        0.43     52.23 o
  -6   5   7       21.00        3.61     47.91 o
  -5   5   7      143.26      143.23     47.20 o
  -4   5   7       17.97       32.01     31.38 o
  -3   5   7        0.58        6.26     30.46 o
  -2   5   7      408.01      479.38     36.29 o
  -1   5   7       23.69       33.42     29.29 o
   0   5   7        3.33       -4.30     26.94 o
   1   5   7      116.11      114.38     54.29 o
   2   5   7        6.00        9.71     52.94 o
   3   5   7       24.17       45.29     52.23 o
   4   5   7        6.87       27.21     60.45 o
   5   5   7        8.23      -26.72     55.21 o
   6   5   7       12.96      -11.98     60.66 o
   7   5   7       31.85       29.06     60.88 o
 -21   0   8       59.60       92.06     48.62 o
 -20   0   8        4.59        7.94     47.77 o
 -19   0   8      100.43      115.59     48.19 o
 -18   0   8      509.76      517.99     53.29 o
 -17   0   8      449.60      484.11     55.77 o
 -16   0   8      122.75      110.13     47.62 o
 -15   0   8     1059.20     1094.51     59.53 o
 -14   0   8      170.12      162.93     46.63 o
 -13   0   8     1416.89     1421.93     61.30 o
 -12   0   8      248.79      250.74     46.14 o
 -11   0   8        2.02       15.41     26.91 o
 -10   0   8      161.63      133.74     32.87 o
  -9   0   8      373.83      310.37     34.35 o
  -8   0   8      435.74      444.64     44.58 o
  -7   0   8     3527.13     3506.41     70.80 o
  -6   0   8     2015.87     2250.32     60.45 o
  -5   0   8     1370.55     1319.09     47.27 o
  -4   0   8     1637.95     1626.10     49.89 o
  -3   0   8     2597.79     2574.34     53.08 o
  -2   0   8      524.65      563.41     38.20 o
  -1   0   8     6372.85     6651.99    804.83 o
   0   0   8      691.30      708.54     35.33 o
   1   0   8      181.40      130.45     23.42 o
   2   0   8       19.11       35.45     23.31 o
   3   0   8     1381.43     1591.73     53.79 o
   4   0   8     1638.39     1852.58     41.11 o
   5   0   8     4999.50     5789.26     83.56 o
   6   0   8      349.43      378.30     40.18 o
   7   0   8     2010.63     1942.11     59.39 o
   8   0   8      689.00      647.29     35.87 o
   9   0   8      222.08      189.01     30.99 o
  10   0   8      557.17      616.23     38.41 o
  11   0   8     1159.70     1141.51     42.82 o
  12   0   8      671.27      651.93     65.55 o
  13   0   8      820.95      787.15     66.90 o
  14   0   8       85.79      115.66     56.98 o
  15   0   8       95.52       77.11     60.17 o
  16   0   8      180.33      191.49     59.88 o
  17   0   8       30.11       59.67     58.89 o
  18   0   8        0.43       24.88     61.73 o
 -20   1   8        0.72       29.64     33.29 o
 -19   1   8       34.69       41.94     31.41 o
 -18   1   8        1.93       -5.85     32.19 o
 -17   1   8        1.86        3.00     29.75 o
 -16   1   8      257.46      218.66     33.05 o
 -15   1   8      327.17      293.09     34.33 o
 -14   1   8      201.27      196.67     32.33 o
 -13   1   8        3.37       -1.47     29.74 o
 -12   1   8      496.21      499.71     35.44 o
 -11   1   8       45.96       32.24     30.17 o
 -10   1   8      492.81      485.65     28.16 o
  -9   1   8       10.35       24.68     23.33 o
  -8   1   8       16.76       27.79     22.15 o
  -7   1   8       19.18        4.55     18.42 o
  -6   1   8        1.91        7.14     14.92 o
  -5   1   8      118.58       71.80     30.52 o
  -4   1   8       10.19       17.69     21.13 o
  -3   1   8     1605.33     1774.90     46.44 o
  -2   1   8     2660.52     2680.95     49.95 o
  -1   1   8     1629.41     1744.68     29.36 o
   0   1   8       13.58        9.90     19.45 o
   1   1   8     1128.45     1073.26     25.66 o
   2   1   8     3358.36     3662.29     80.87 o
   3   1   8       32.15       26.67     15.24 o
   4   1   8      482.25      466.51     18.39 o
   5   1   8     3219.31     3204.01     38.25 o
   6   1   8       23.96       30.84     17.02 o
   7   1   8      136.93      144.79     18.73 o
   8   1   8      184.25      200.87     29.20 o
   9   1   8      199.37      196.12     28.85 o
  10   1   8      126.97      118.69     22.13 o
  11   1   8     1494.32     1327.27     58.33 o
  12   1   8      187.14      154.17     23.54 o
  13   1   8       86.72       84.56     21.86 o
  14   1   8       10.61       32.87     36.66 o
  15   1   8        3.13       32.24     40.47 o
  16   1   8        4.25       -0.57     39.03 o
  17   1   8       16.69       28.07     38.45 o
  18   1   8        0.04        8.55     41.63 o
 -19   2   8       26.08       10.49     55.35 o
 -18   2   8      105.15      126.08     60.81 o
 -17   2   8      157.36      165.87     27.94 o
 -16   2   8       21.78       42.69     25.70 o
 -15   2   8        1.51        9.10     23.38 o
 -14   2   8      210.93      194.96     28.00 o
 -13   2   8      288.12      369.51     56.77 o
 -12   2   8     1258.31     1397.55     76.04 o
 -11   2   8      550.02      493.44     32.64 o
 -10   2   8      452.59      479.52     27.24 o
  -9   2   8     4638.57     4722.91     50.72 o
  -8   2   8        9.43       20.58     22.46 o
  -7   2   8     1830.33     1921.91     34.99 o
  -6   2   8       23.13       17.74     20.29 o
  -5   2   8      102.00      107.21     20.29 o
  -4   2   8      516.74      521.00     22.63 o
  -3   2   8     1008.37     1054.88     24.79 o
  -2   2   8      451.73      503.15     21.53 o
  -1   2   8       80.00      123.17     14.98 o
   0   2   8        3.94       11.38     13.19 o
   1   2   8        0.06        9.21     17.68 o
   2   2   8      257.04      281.62     14.79 o
   3   2   8      376.82      374.23     13.89 o
   4   2   8      171.95      185.32     12.49 o
   5   2   8     1855.97     1934.30     22.80 o
   6   2   8        9.09        5.04     14.50 o
   7   2   8     1793.20     1728.24     27.02 o
   8   2   8      324.16      312.88     18.36 o
   9   2   8       49.43       35.05     16.38 o
  10   2   8     1446.63     1403.29     33.21 o
  11   2   8        8.75       19.27     17.77 o
  12   2   8      299.35      262.57     57.69 o
  13   2   8      135.77      156.62     32.30 o
  14   2   8        9.26        2.68     32.78 o
  15   2   8        2.57        4.08     33.28 o
  16   2   8      148.03      196.59     65.20 o
  17   2   8       29.87       -0.71     74.55 o
 -17   3   8      166.68      143.09     60.74 o
 -16   3   8       40.62       62.29     66.19 o
 -15   3   8      182.60      172.78     58.82 o
 -14   3   8        2.00      -10.56     46.07 o
 -13   3   8       38.44       50.53     45.29 o
 -12   3   8      224.41      239.82     55.99 o
 -11   3   8       54.49       56.95     24.44 o
 -10   3   8      358.40      303.99     27.04 o
  -9   3   8     1159.90     1078.75     86.14 o
  -8   3   8        3.91        8.84     21.21 o
  -7   3   8       10.94       17.40     20.27 o
  -6   3   8     1769.84     1721.23     52.25 o
  -5   3   8      174.25      181.69     20.60 o
  -4   3   8      431.03      411.15     22.41 o
  -3   3   8       70.03       64.36     18.72 o
  -2   3   8       63.91       93.28     17.27 o
  -1   3   8     1954.32     1904.82     27.53 o
   0   3   8      745.94      712.92     32.94 o
   1   3   8      396.09      404.59     28.90 o
   2   3   8      340.18      321.08     30.21 o
   3   3   8        3.38        5.62     24.29 o
   4   3   8        9.19       16.27     26.49 o
   5   3   8       90.88       55.45     24.38 o
   6   3   8      172.62      192.48     62.44 o
   7   3   8       47.85       36.92     70.30 o
   8   3   8      209.12      182.35     70.87 o
   9   3   8        1.31       -6.66     63.92 o
  10   3   8      188.21      205.03     69.74 o
  11   3   8        8.47       -4.68     71.86 o
  12   3   8        5.79       22.18     65.91 o
  13   3   8      541.98      613.66     72.29 o
  14   3   8      173.60      164.84     76.18 o
  15   3   8      185.82      205.81     63.14 o
 -14   4   8       46.37       40.68     52.44 o
 -13   4   8        0.40       23.25     50.25 o
 -12   4   8        9.62       23.32     52.66 o
 -11   4   8       20.64       46.92     61.02 o
 -10   4   8       26.88        9.92     51.31 o
  -9   4   8      257.18      300.49     61.44 o
  -8   4   8       69.31       76.18     54.07 o
  -7   4   8      152.64      168.63     27.55 o
  -6   4   8       13.58        8.95     17.83 o
  -5   4   8       30.44       19.57     17.49 o
  -4   4   8       77.65       95.45     18.68 o
  -3   4   8      110.85       79.94     18.60 o
  -2   4   8      113.09      139.05     41.10 o
  -1   4   8       19.67        7.94     30.11 o
   0   4   8      121.32      139.42     32.35 o
   1   4   8       14.20       19.02     27.50 o
   2   4   8      242.79      243.81     28.34 o
   3   4   8       71.94       86.39     24.88 o
   4   4   8       12.82        2.52     21.85 o
   5   4   8      155.44      148.29     20.33 o
   6   4   8       14.13       33.59     66.76 o
   7   4   8      143.57      195.74     69.10 o
   8   4   8       95.60      107.79     58.82 o
   9   4   8       42.51       13.11     69.74 o
  10   4   8       62.05       74.13     70.02 o
  11   4   8        3.83       22.96     69.03 o
  12   4   8       77.90       96.60     71.79 o
  -9   5   8       31.65       -2.76     51.52 o
  -8   5   8        0.71       -2.34     48.47 o
  -7   5   8       37.70       42.38     47.77 o
  -6   5   8      209.04      255.70     55.35 o
  -5   5   8        3.14      -12.26     44.51 o
  -4   5   8        2.83        9.98     32.00 o
  -3   5   8      108.22      119.28     32.36 o
  -2   5   8        1.49       23.35     29.48 o
  -1   5   8      605.09      669.70    102.34 o
   0   5   8      151.33      174.81     38.73 o
   1   5   8        7.09        3.90     51.95 o
   2   5   8        0.39       19.70     55.21 o
   3   5   8       14.35       21.12     56.20 o
   4   5   8      360.60      396.94     63.64 o
   5   5   8      224.40      246.98     68.25 o
   6   5   8       15.47      -30.90     60.88 o
 -20   1   9      430.33      399.22     39.55 o
 -19   1   9      261.08      275.75     34.50 o
 -18   1   9        2.82       29.02     32.87 o
 -17   1   9       36.87       40.60     32.46 o
 -16   1   9       98.35       93.53     31.87 o
 -15   1   9       46.86       44.64     31.89 o
 -14   1   9       27.43       44.24     33.09 o
 -13   1   9       34.60       37.35     30.33 o
 -12   1   9      167.97      144.31     34.17 o
 -11   1   9     2857.16     2914.76     94.29 o
 -10   1   9      323.82      348.81     23.94 o
  -9   1   9     1123.82     1164.92     27.95 o
  -8   1   9        6.75       17.14     21.47 o
  -7   1   9        2.79        8.83     22.05 o
  -6   1   9     3904.39     3914.99     52.82 o
  -5   1   9     6195.01     6188.29    151.16 o
  -4   1   9      487.61      522.63     44.69 o
  -3   1   9      379.05      352.68     22.35 o
  -2   1   9       56.62       55.49     20.61 o
  -1   1   9     1026.35     1056.46     26.44 o
   0   1   9     1078.24     1010.28     25.82 o
   1   1   9       47.19       59.10     21.44 o
   2   1   9       82.63       94.04     18.47 o
   3   1   9      248.55      210.31     20.80 o
   4   1   9      209.71      238.75     17.09 o
   5   1   9      181.56      159.26     18.93 o
   6   1   9       35.55       18.51     17.18 o
   7   1   9       49.53       29.26     20.87 o
   8   1   9      547.80      565.38     32.46 o
   9   1   9      713.40      740.28     35.68 o
  10   1   9       86.11       88.59     24.67 o
  11   1   9      190.69      170.38     24.32 o
  12   1   9       18.61       22.48     22.04 o
  13   1   9      260.73      237.03     25.33 o
  14   1   9      627.22      680.24     48.37 o
  15   1   9        3.21       15.82     37.54 o
  16   1   9        1.17       23.39     37.18 o
  17   1   9      183.92      221.54     43.66 o
 -19   2   9       17.61       47.77     64.00 o
 -18   2   9        1.57       16.09     54.36 o
 -17   2   9       89.96       99.76     26.03 o
 -16   2   9       87.06       67.03     27.57 o
 -15   2   9       19.51       27.67     27.66 o
 -14   2   9       67.40       78.03     29.16 o
 -13   2   9      124.19       86.37     30.26 o
 -12   2   9      277.79      260.92     24.66 o
 -11   2   9      261.41      261.38     29.14 o
 -10   2   9        7.11       11.45     23.74 o
  -9   2   9     1420.11     1381.77     57.63 o
  -8   2   9      205.00      174.98     22.97 o
  -7   2   9      165.20      150.87     23.10 o
  -6   2   9       64.81       56.70     21.87 o
  -5   2   9     1155.77     1125.35     28.93 o
  -4   2   9      166.78      166.95     19.65 o
  -3   2   9     2069.73     1953.30     76.69 o
  -2   2   9      359.47      368.12     18.20 o
  -1   2   9      360.56      416.59     18.58 o
   0   2   9      241.41      254.19     23.05 o
   1   2   9       25.83       49.94     19.60 o
   2   2   9       60.47       76.01     18.49 o
   3   2   9      688.60      695.61     18.02 o
   4   2   9       27.71       29.13     14.33 o
   5   2   9      120.26      109.27     14.76 o
   6   2   9      145.26      154.07     16.96 o
   7   2   9        7.36        3.79     16.49 o
   8   2   9      170.43      166.86     18.48 o
   9   2   9      108.35       98.52     17.32 o
  10   2   9       92.60       72.59     20.83 o
  11   2   9       17.20       29.19     19.51 o
  12   2   9        8.09       10.90     30.29 o
  13   2   9        0.70       -0.67     30.76 o
  14   2   9       22.32       34.54     31.29 o
  15   2   9       26.85       42.73     57.05 o
  16   2   9        2.21       47.98     73.56 o
 -17   3   9        6.96       42.31     64.63 o
 -16   3   9       13.31       64.14     64.42 o
 -15   3   9       23.69      -17.15     58.11 o
 -14   3   9       36.32       54.78     55.77 o
 -13   3   9        0.39       19.13     58.75 o
 -12   3   9        2.49        0.14     58.11 o
 -11   3   9      530.11      496.64     34.55 o
 -10   3   9       61.73       57.26     25.69 o
  -9   3   9       27.70       28.29     25.18 o
  -8   3   9     1039.26      953.67     30.15 o
  -7   3   9       76.24       60.40     20.61 o
  -6   3   9     1464.43     1412.05     32.12 o
  -5   3   9      719.29      709.43     25.45 o
  -4   3   9       36.89       34.84     18.19 o
  -3   3   9       25.04       20.74     18.68 o
  -2   3   9        0.30        2.01     16.32 o
  -1   3   9        5.20       12.75     13.58 o
   0   3   9      446.51      403.26     45.14 o
   1   3   9       33.27       30.47     34.16 o
   2   3   9       80.29      108.59     29.37 o
   3   3   9      363.78      332.03     30.94 o
   4   3   9      928.19      904.14     37.30 o
   5   3   9      780.87      782.89     41.99 o
   6   3   9      487.65      470.14     29.92 o
   7   3   9        0.52       11.06     61.02 o
   8   3   9      689.66      739.31     81.15 o
   9   3   9      842.38      855.89     84.12 o
  10   3   9        3.67       -3.05     69.81 o
  11   3   9        1.51       31.25     64.07 o
  12   3   9       11.30       10.06     58.68 o
  13   3   9      160.19      177.10     75.05 o
  14   3   9      100.09      146.56     73.56 o
 -14   4   9      399.43      515.79     63.36 o
 -13   4   9       27.56       19.49     50.03 o
 -12   4   9        3.98      -20.62     57.83 o
 -11   4   9        0.86      -13.04     56.91 o
 -10   4   9        2.34       23.81     55.92 o
  -9   4   9       94.98       93.62     49.40 o
  -8   4   9       54.01       67.96     47.06 o
  -7   4   9      101.71       94.97     52.66 o
  -6   4   9       11.26       -2.98     44.44 o
  -5   4   9       19.75       40.68     46.92 o
  -4   4   9       19.41       17.36     42.66 o
  -3   4   9      953.95     1009.39     56.62 o
  -2   4   9      607.25      584.39     47.41 o
  -1   4   9       80.65       59.03     38.34 o
   0   4   9      209.43      204.50     33.38 o
   1   4   9      826.36      774.56     37.79 o
   2   4   9      113.61      103.09     28.50 o
   3   4   9      648.60      630.56     67.64 o
   4   4   9      115.66      119.96     26.70 o
   5   4   9       28.24       55.42     61.87 o
   6   4   9       55.80       60.45     58.54 o
   7   4   9        2.40        3.76     58.11 o
   8   4   9        1.13       -4.82     69.88 o
   9   4   9        4.09      -27.99     72.78 o
  10   4   9       50.37       60.66     62.08 o
  11   4   9      617.28      704.02     88.94 o
  -8   5   9        6.74        7.23     55.07 o
  -7   5   9        3.81        9.07     50.88 o
  -6   5   9      140.69      153.15     49.82 o
  -5   5   9       53.04       42.31     45.14 o
  -4   5   9       25.42       49.47     42.03 o
  -3   5   9        7.17        8.33     30.66 o
  -2   5   9       62.09       83.85     31.32 o
  -1   5   9      128.13      157.19     32.56 o
   0   5   9      128.21      166.26     57.76 o
   1   5   9      104.25       85.26     58.75 o
   2   5   9        0.17       14.81     57.33 o
   3   5   9       46.86       53.86     54.07 o
   4   5   9        1.26       47.41     63.43 o
   5   5   9       22.31       24.59     58.82 o
 -20   0  10       16.33       24.24     49.89 o
 -19   0  10      592.03      523.51     56.41 o
 -18   0  10      605.44      602.89     57.40 o
 -17   0  10      402.68      381.92     50.67 o
 -16   0  10      220.49      183.91     47.13 o
 -15   0  10       59.78       61.37     50.60 o
 -14   0  10      563.24      571.00     55.56 o
 -13   0  10     1574.16     1642.19     66.40 o
 -12   0  10       24.81       49.40     44.22 o
 -11   0  10       32.56       10.13     49.82 o
 -10   0  10     1114.07      965.10     41.10 o
  -9   0  10      394.32      456.19     33.60 o
  -8   0  10     2289.69     2158.40    102.26 o
  -7   0  10     6088.88     5959.89     66.54 o
  -6   0  10     1412.58     1453.53     39.98 o
  -5   0  10     2052.96     2136.58    252.40 o
  -4   0  10        2.19       -8.15     36.14 o
  -3   0  10      154.66      167.54     30.19 o
  -2   0  10     3045.77     3066.27   1783.29 o
  -1   0  10        0.22        9.15     23.31 o
   0   0  10       77.64       89.99     29.12 o
   1   0  10     2184.41     2305.57     46.16 o
   2   0  10      380.76      403.97     29.44 o
   3   0  10      901.05      896.18     53.47 o
   4   0  10     1954.80     2015.88     59.25 o
   5   0  10        6.03       14.89     26.40 o
   6   0  10      300.61      321.24     34.66 o
   7   0  10     1715.41     1648.23     46.06 o
   8   0  10      224.91      207.13     32.93 o
   9   0  10     1056.29      926.19     68.11 o
  10   0  10       65.63       25.73     55.77 o
  11   0  10      119.03       83.98     58.25 o
  12   0  10      287.37      375.33     55.99 o
  13   0  10       20.95       70.87     54.36 o
  14   0  10        0.38       -2.62     56.34 o
  15   0  10      871.62      959.64     75.48 o
  16   0  10       33.02       30.40     59.46 o
  17   0  10      165.70      162.50     60.17 o
 -20   1  10       12.44       27.77     33.47 o
 -19   1  10        0.00       -4.07     32.40 o
 -18   1  10        8.37        1.10     32.55 o
 -17   1  10       76.48       52.76     33.09 o
 -16   1  10      192.92      205.69     35.19 o
 -15   1  10       89.08      108.04     34.47 o
 -14   1  10        2.12       -7.42     30.91 o
 -13   1  10      117.95      178.10     35.17 o
 -12   1  10      414.42      376.87     35.70 o
 -11   1  10       34.03       33.29     24.49 o
 -10   1  10      584.38      570.37     29.58 o
  -9   1  10      254.66      231.86     21.93 o
  -8   1  10      656.40      599.30     25.72 o
  -7   1  10      486.67      490.90     19.57 o
  -6   1  10       20.69       41.45     21.29 o
  -5   1  10       77.33       79.01     20.82 o
  -4   1  10      522.44      571.78     21.98 o
  -3   1  10       34.69       45.21     18.75 o
  -2   1  10      460.78      434.48     21.54 o
  -1   1  10       54.37       53.36     17.51 o
   0   1  10      225.19      209.93     19.13 o
   1   1  10     3915.34     4261.27    108.84 o
   2   1  10      143.75      154.79     22.25 o
   3   1  10        0.32        2.07     19.06 o
   4   1  10       10.78       13.66     17.88 o
   5   1  10      115.78      103.69     18.94 o
   6   1  10      534.00      505.22     62.05 o
   7   1  10       51.99       45.25     22.97 o
   8   1  10        0.03       -4.12     23.91 o
   9   1  10      388.23      376.10     33.06 o
  10   1  10      234.56      203.82     24.21 o
  11   1  10        7.42      -11.51     22.84 o
  12   1  10       23.16       11.96     23.34 o
  13   1  10       26.50       41.49     35.42 o
  14   1  10        0.46       15.57     35.86 o
  15   1  10       24.99       10.09     37.05 o
  16   1  10       11.43       13.32     39.72 o
 -19   2  10       69.04       89.44     64.99 o
 -18   2  10       32.35       50.05     28.10 o
 -17   2  10        7.68       22.96     28.41 o
 -16   2  10       64.54       71.63     29.97 o
 -15   2  10       16.42       43.49     30.48 o
 -14   2  10        1.61       15.54     28.91 o
 -13   2  10      268.58      296.36     34.13 o
 -12   2  10      120.74      115.95     25.09 o
 -11   2  10      142.17      141.44     25.63 o
 -10   2  10        0.57        9.72     24.50 o
  -9   2  10      993.40      946.13     27.67 o
  -8   2  10     1053.49     1073.51     32.64 o
  -7   2  10     1451.77     1509.84     29.85 o
  -6   2  10       23.35       39.25     19.32 o
  -5   2  10      247.34      214.37     20.94 o
  -4   2  10     1063.77     1060.51     25.69 o
  -3   2  10      311.26      317.96     18.88 o
  -2   2  10      783.94      840.84     22.48 o
  -1   2  10        8.01       25.04     22.52 o
   0   2  10       77.99       67.71     22.53 o
   1   2  10     2365.11     2288.93    100.43 o
   2   2  10       67.80       70.45     20.92 o
   3   2  10      231.38      256.96     17.96 o
   4   2  10      112.74      102.49     16.13 o
   5   2  10       39.63       34.49     15.35 o
   6   2  10     1089.90     1166.49     26.14 o
   7   2  10     1144.71     1180.41     27.16 o
   8   2  10       62.11       67.88     17.44 o
   9   2  10       66.94       41.78     17.99 o
  10   2  10        0.67       10.88     20.44 o
  11   2  10       72.86       47.77     65.48 o
  12   2  10       87.36       69.38     31.74 o
  13   2  10       35.79       41.90     31.50 o
  14   2  10        0.06       27.71     59.88 o
  15   2  10       44.28       86.32     66.05 o
 -17   3  10        6.56       60.88     67.82 o
 -16   3  10      213.14      231.81     66.90 o
 -15   3  10      336.29      411.26     68.11 o
 -14   3  10       29.07       29.30     29.94 o
 -13   3  10       38.84       40.42     30.77 o
 -12   3  10        1.65       21.33     27.58 o
 -11   3  10       10.46        4.95     21.72 o
 -10   3  10      181.14      180.01     28.64 o
  -9   3  10      105.46      104.76     27.85 o
  -8   3  10        4.09       13.21     20.94 o
  -7   3  10       32.77       27.80     20.61 o
  -6   3  10       96.52       85.26     20.33 o
  -5   3  10      800.16      791.58     27.12 o
  -4   3  10      524.52      497.93     42.11 o
  -3   3  10      101.33      109.21     19.24 o
  -2   3  10     1548.12     1561.46     32.57 o
  -1   3  10      832.54      739.22     22.66 o
   0   3  10      144.64      133.39     11.97 o
   1   3  10      430.73      473.98     42.31 o
   2   3  10       11.65       11.10     28.52 o
   3   3  10       18.09       17.23     31.39 o
   4   3  10       82.92       90.41     28.56 o
   5   3  10      139.29      147.75     30.12 o
   6   3  10       99.53       88.62     28.18 o
   7   3  10      133.57      129.48     56.91 o
   8   3  10       10.38        1.49     65.20 o
   9   3  10      156.12      228.91     73.42 o
  10   3  10       20.42       36.21     64.56 o
  11   3  10        0.02      -29.34     58.96 o
  12   3  10        0.13        0.07     66.69 o
  13   3  10        9.17       85.68     76.26 o
 -13   4  10       53.20       32.53     54.78 o
 -12   4  10        0.43       34.09     62.93 o
 -11   4  10        0.01        6.38     48.19 o
 -10   4  10       15.68        1.91     56.20 o
  -9   4  10        0.03      -16.80     55.85 o
  -8   4  10        0.03       40.68     51.88 o
  -7   4  10        2.31       19.42     46.42 o
  -6   4  10        8.62        9.78     48.05 o
  -5   4  10       86.11      111.27     46.77 o
  -4   4  10      232.96      272.99     46.77 o
  -3   4  10       10.44       18.85     40.96 o
  -2   4  10       71.03       80.93     42.03 o
  -1   4  10        4.90       16.51     38.34 o
   0   4  10        0.54       16.75     30.50 o
   1   4  10      154.53      167.33     31.36 o
   2   4  10        4.10       13.86     28.25 o
   3   4  10      149.69      163.03     27.96 o
   4   4  10        0.04        9.02     26.60 o
   5   4  10       75.96      105.45     60.24 o
   6   4  10      171.58      205.10     61.02 o
   7   4  10      271.43      319.13     71.51 o
   8   4  10       58.60       46.84     77.89 o
   9   4  10       25.69       13.96     69.38 o
  10   4  10       24.28        0.14     69.03 o
  -7   5  10      238.54      220.48     53.22 o
  -6   5  10       43.00       59.18     45.92 o
  -5   5  10      136.10      162.22     48.33 o
  -4   5  10       14.40       11.76     42.03 o
  -3   5  10       11.54       11.53     32.03 o
  -2   5  10      145.77      128.05     32.72 o
  -1   5  10      177.34      202.83     62.44 o
   0   5  10       75.80       99.22     57.40 o
   1   5  10      210.96      225.01     66.33 o
   2   5  10        0.97      -12.12     56.77 o
   3   5  10       48.38       69.66     59.18 o
   4   5  10      198.43      259.81     67.40 o
 -19   1  11       81.72      104.03     35.97 o
 -18   1  11        2.80      -13.60     34.10 o
 -17   1  11       13.97        6.95     32.46 o
 -16   1  11      178.66      187.34     36.20 o
 -15   1  11      634.99      651.30     39.62 o
 -14   1  11       32.93       48.03     31.98 o
 -13   1  11       30.86       56.90     32.21 o
 -12   1  11     1242.65     1260.26     45.24 o
 -11   1  11       76.59       89.72     34.66 o
 -10   1  11     1502.07     1491.18     37.28 o
  -9   1  11     1586.81     1435.93     60.31 o
  -8   1  11       39.08       56.27     21.40 o
  -7   1  11      109.89      112.98     19.84 o
  -6   1  11     2466.86     2610.57     36.35 o
  -5   1  11      146.77      169.76     21.11 o
  -4   1  11     3142.70     3210.50     60.95 o
  -3   1  11      702.39      776.80     26.08 o
  -2   1  11       56.38       59.63     19.45 o
  -1   1  11      966.06      918.37     41.62 o
   0   1  11      536.75      556.90     22.99 o
   1   1  11       63.28       67.66     20.94 o
   2   1  11      350.26      364.55     24.36 o
   3   1  11      591.16      605.23     26.43 o
   4   1  11     1984.89     1961.81     67.22 o
   5   1  11     2990.20     2929.66     79.02 o
   6   1  11      257.12      233.92     30.12 o
   7   1  11       98.89       84.42     27.54 o
   8   1  11       36.41       13.31     20.90 o
   9   1  11      218.36      173.04     23.03 o
  10   1  11      788.71      759.92     51.80 o
  11   1  11       56.02       63.30     36.28 o
  12   1  11        2.87       -7.96     36.36 o
  13   1  11       20.39       27.01     37.02 o
  14   1  11       32.28       49.45     38.02 o
  15   1  11       40.00       60.27     39.79 o
  16   1  11       24.01       46.78     40.73 o
 -18   2  11       58.31       63.94     29.46 o
 -17   2  11       67.53       56.02     31.85 o
 -16   2  11       26.81       22.63     31.11 o
 -15   2  11        3.35       13.78     30.60 o
 -14   2  11       78.82       54.21     32.01 o
 -13   2  11      215.04      234.79     36.74 o
 -12   2  11      649.96      629.34     41.40 o
 -11   2  11      173.76      165.04     24.87 o
 -10   2  11       40.07       31.27     23.56 o
  -9   2  11      183.04      164.70     25.80 o
  -8   2  11       38.99       45.34     20.78 o
  -7   2  11      619.26      572.61     24.37 o
  -6   2  11       14.05        7.93     19.43 o
  -5   2  11        2.38        2.04     18.59 o
  -4   2  11      454.91      426.52     20.48 o
  -3   2  11      899.12      872.61     23.37 o
  -2   2  11       48.67       68.07     22.09 o
  -1   2  11      630.74      651.30     28.26 o
   0   2  11      407.17      367.68     30.97 o
   1   2  11       26.76       22.79     24.77 o
   2   2  11      583.93      607.44     32.25 o
   3   2  11       21.20       32.02     17.36 o
   4   2  11       36.69       42.90     17.03 o
   5   2  11      123.76       97.71     17.88 o
   6   2  11      402.26      396.36     21.67 o
   7   2  11      135.50      139.56     19.41 o
   8   2  11       30.51       20.31     17.82 o
   9   2  11       51.59       27.01     23.59 o
  10   2  11      346.23      283.97     60.17 o
  11   2  11       66.68       48.69     63.92 o
  12   2  11        7.46       17.18     30.60 o
  13   2  11      185.87      162.57     69.95 o
  14   2  11       18.04       42.73     60.31 o
  15   2  11        2.03       51.38     65.77 o
 -16   3  11       17.54       37.84     61.80 o
 -15   3  11      146.06      228.20     66.33 o
 -14   3  11        4.78       20.37     30.32 o
 -13   3  11       28.79       29.97     30.41 o
 -12   3  11      265.22      256.59     36.39 o
 -11   3  11       98.47       90.15     31.05 o
 -10   3  11      302.71      335.21     52.09 o
  -9   3  11      324.84      297.79     52.09 o
  -8   3  11        0.13        3.18     28.30 o
  -7   3  11       11.41       13.86     25.32 o
  -6   3  11        1.15       10.05     24.77 o
  -5   3  11       93.12       95.11     24.34 o
  -4   3  11        6.25        9.65     22.96 o
  -3   3  11       20.30       21.65     20.86 o
  -2   3  11      185.40      189.54     21.56 o
  -1   3  11        4.16       16.65     16.68 o
   0   3  11      537.22      545.74     18.27 o
   1   3  11        8.54        8.22      4.93 o
   2   3  11       87.15       83.01     30.21 o
   3   3  11       59.90       83.26     33.90 o
   4   3  11      478.84      468.47     35.77 o
   5   3  11      633.13      636.81     38.78 o
   6   3  11        9.72        6.30     17.79 o
   7   3  11       95.75       75.97     62.86 o
   8   3  11      462.91      493.39     77.39 o
   9   3  11      174.08      178.87     73.28 o
  10   3  11      236.68      273.34     73.07 o
  11   3  11        1.24       43.44     60.59 o
  12   3  11        0.13      -26.01     66.83 o
  13   3  11       91.94      178.73     83.06 o
 -13   4  11      125.32      124.02     58.68 o
 -12   4  11       65.46       74.41     63.85 o
 -11   4  11        0.97       11.34     56.84 o
 -10   4  11       14.21       31.11     47.27 o
  -9   4  11       77.49       76.40     48.26 o
  -8   4  11       13.89       17.01     53.44 o
  -7   4  11      323.91      289.22     53.36 o
  -6   4  11       12.02       -1.98     50.10 o
  -5   4  11      122.75      137.98     49.25 o
  -4   4  11      299.05      336.28     49.40 o
  -3   4  11      982.47     1082.25     59.39 o
  -2   4  11        0.61        9.78     41.03 o
  -1   4  11      112.46      124.02     41.39 o
   0   4  11       20.20       17.51     31.88 o
   1   4  11       16.36       22.06     31.90 o
   2   4  11      211.98      203.34     44.15 o
   3   4  11       88.25       92.11     30.21 o
   4   4  11        0.24       68.60     70.52 o
   5   4  11        0.02       30.33     66.69 o
   6   4  11       31.66       20.41     59.18 o
   7   4  11       64.75       94.89     65.70 o
   8   4  11      280.07      344.36     83.63 o
   9   4  11        5.90        8.50     73.49 o
  -5   5  11       21.26        9.64     46.07 o
  -4   5  11      176.69      152.30     46.70 o
  -3   5  11        5.96        7.91     33.78 o
  -2   5  11        8.34       14.75     31.64 o
  -1   5  11      138.13      122.75     62.58 o
   0   5  11        1.49       20.41     57.33 o
   1   5  11       15.39        7.72     61.44 o
   2   5  11       81.89       85.75     64.00 o
 -19   0  12        4.17       34.80     54.00 o
 -18   0  12        0.06        9.07     53.65 o
 -17   0  12      188.54      279.65     55.56 o
 -16   0  12        4.25        4.75     44.86 o
 -15   0  12      301.66      289.86     55.70 o
 -14   0  12      610.26      620.18     61.09 o
 -13   0  12      350.56      390.92     58.25 o
 -12   0  12       45.06       56.62     52.23 o
 -11   0  12      516.86      554.77     50.10 o
 -10   0  12      378.65      389.43     55.92 o
  -9   0  12     1953.17     1968.90     74.55 o
  -8   0  12     1855.21     1708.74     68.81 o
  -7   0  12       15.11       10.98     32.40 o
  -6   0  12     1104.69     1071.68     43.51 o
  -5   0  12      179.38      146.42     27.26 o
  -4   0  12      729.02      697.12     35.19 o
  -3   0  12     4257.80     4265.94     59.59 o
  -2   0  12     1118.20     1167.99     41.89 o
  -1   0  12      575.17      663.71     37.24 o
   0   0  12      103.99       77.71     24.80 o
   1   0  12      430.38      390.58     33.74 o
   2   0  12      339.43      314.86     34.28 o
   3   0  12     1245.06     1197.17     85.04 o
   4   0  12      117.78       99.83     25.85 o
   5   0  12      197.63      230.82     57.19 o
   6   0  12      207.32      208.71     58.82 o
   7   0  12      169.81      177.03     53.08 o
   8   0  12     2015.78     2057.41     84.76 o
   9   0  12     2358.36     2307.44     85.75 o
  10   0  12        1.45       -1.13     50.03 o
  11   0  12      503.56      548.18     65.06 o
  12   0  12       35.87       -0.07     55.21 o
  13   0  12      406.33      405.09     64.85 o
  14   0  12        3.70       -9.50     53.08 o
  15   0  12       10.16       52.87     55.99 o
 -19   1  12       15.03       21.27     36.01 o
 -18   1  12        6.44        9.95     34.48 o
 -17   1  12        7.52       13.98     34.68 o
 -16   1  12        3.24        0.63     34.06 o
 -15   1  12       34.87       40.55     32.62 o
 -14   1  12      232.42      280.85     38.37 o
 -13   1  12        0.05        3.98     31.51 o
 -12   1  12      630.75      624.57     40.11 o
 -11   1  12     1372.00     1324.03     46.11 o
 -10   1  12       27.31       51.42     31.53 o
  -9   1  12        6.12       17.49     30.83 o
  -8   1  12      178.82      166.04     28.41 o
  -7   1  12       69.99       63.31     23.88 o
  -6   1  12      196.05      170.87     25.24 o
  -5   1  12      102.84       96.39     22.48 o
  -4   1  12      195.75      188.03     21.78 o
  -3   1  12       44.35       49.22     19.96 o
  -2   1  12       16.53       26.64     20.66 o
  -1   1  12      187.60      191.24     21.27 o
   0   1  12       28.55       44.36     19.54 o
   1   1  12     1260.92     1182.59     59.25 o
   2   1  12     1282.22     1327.15     41.70 o
   3   1  12      864.10      956.75     51.10 o
   4   1  12      120.79      124.04     26.54 o
   5   1  12      799.65      721.91     37.28 o
   6   1  12      437.81      411.66     27.96 o
   7   1  12      137.35      141.56     25.67 o
   8   1  12      296.94      260.50     25.99 o
   9   1  12        6.34        5.89     34.89 o
  10   1  12       83.39       86.63     37.37 o
  11   1  12       19.12       -7.46     36.25 o
  12   1  12        0.63      -15.12     36.83 o
  13   1  12        0.55       -5.47     37.38 o
  14   1  12       22.74       28.90     38.65 o
  15   1  12        5.03       51.63     40.32 o
 -18   2  12        5.28       21.16     32.82 o
 -17   2  12       40.84       35.23     32.96 o
 -16   2  12       52.01       73.93     33.38 o
 -15   2  12        0.51       -5.58     30.32 o
 -14   2  12       61.30       59.41     36.00 o
 -13   2  12      372.66      382.55     37.91 o
 -12   2  12      262.11      317.62     38.60 o
 -11   2  12       64.11       95.63     35.43 o
 -10   2  12      137.87      144.84     34.52 o
  -9   2  12      569.25      594.42     38.64 o
  -8   2  12     1238.08     1213.47     69.58 o
  -7   2  12       32.49       46.11     26.96 o
  -6   2  12      923.85      979.93     48.18 o
  -5   2  12        7.18       16.89     23.99 o
  -4   2  12       29.18       24.35     23.66 o
  -3   2  12      710.59      778.64     57.55 o
  -2   2  12       24.99       46.81     30.73 o
  -1   2  12      404.64      425.75     33.88 o
   0   2  12        1.09        8.14     27.43 o
   1   2  12      595.68      522.21     33.18 o
   2   2  12       28.03       40.62     27.02 o
   3   2  12     3283.11     3145.68     36.62 o
   4   2  12       90.98      103.69     18.42 o
   5   2  12        7.96       17.15     17.58 o
   6   2  12      989.98     1027.17     51.34 o
   7   2  12       23.40       22.39     18.23 o
   8   2  12       69.51       70.49     24.16 o
   9   2  12        0.64       -0.44     22.80 o
  10   2  12      120.05      108.64     66.62 o
  11   2  12      149.51      170.14     33.08 o
  12   2  12        2.23       33.88     72.07 o
  13   2  12        5.61      -20.55     72.85 o
  14   2  12        0.71        4.25     67.26 o
 -16   3  12       22.68       35.65     57.05 o
 -15   3  12        2.52       -0.21     62.08 o
 -14   3  12        0.10       19.59     31.81 o
 -13   3  12        8.55       27.51     29.66 o
 -12   3  12       10.11        4.45     33.51 o
 -11   3  12       64.88       73.69     34.94 o
 -10   3  12       11.93       22.75     57.62 o
  -9   3  12      227.20      214.17     58.33 o
  -8   3  12       17.68       28.28     45.07 o
  -7   3  12       71.73       52.88     26.47 o
  -6   3  12      927.76      917.49     74.41 o
  -5   3  12     1158.00     1073.93     40.75 o
  -4   3  12      319.81      321.40     26.67 o
  -3   3  12      497.36      443.90     26.60 o
  -2   3  12      446.55      354.03     23.35 o
  -1   3  12       54.12       59.71     18.09 o
   0   3  12     1595.54     1565.82     28.01 o
   1   3  12      413.37      371.64     21.87 o
   2   3  12       19.96       17.30     31.02 o
   3   3  12       50.40       32.82     35.56 o
   4   3  12        4.38       14.41     19.97 o
   5   3  12       13.44        4.71     19.29 o
   6   3  12        0.52       -0.73     29.75 o
   7   3  12      141.40      124.31     72.29 o
   8   3  12        0.12       24.31     72.92 o
   9   3  12       50.37       50.67     74.55 o
  10   3  12        0.98       14.03     76.18 o
  11   3  12       87.26      108.08     73.00 o
  12   3  12       35.39      124.59     64.21 o
 -12   4  12       14.22       -8.22     59.18 o
 -11   4  12       39.31       45.07     60.45 o
 -10   4  12        4.21       -0.43     57.55 o
  -9   4  12       55.47       74.20     58.18 o
  -8   4  12      416.99      448.25     58.25 o
  -7   4  12        7.09       61.30     52.44 o
  -6   4  12      142.97      158.32     50.10 o
  -5   4  12        2.25       10.49     49.04 o
  -4   4  12       10.46        2.98     43.80 o
  -3   4  12       37.29       62.93     45.36 o
  -2   4  12       18.49       37.77     42.88 o
  -1   4  12       83.47       74.84     40.32 o
   0   4  12        9.46        1.28     31.83 o
   1   4  12      149.77      135.79     30.92 o
   2   4  12        9.50       12.51     29.23 o
   3   4  12       44.88       60.93     33.11 o
   4   4  12       12.77        1.42     67.75 o
   5   4  12        0.08        2.76     71.51 o
   6   4  12        0.70        6.02     72.22 o
   7   4  12        0.02        2.41     65.06 o
   8   4  12       97.62      112.61     70.59 o
 -18   1  13       24.14       27.62     34.34 o
 -17   1  13       10.61       17.61     36.43 o
 -16   1  13      262.12      295.50     40.07 o
 -15   1  13      219.16      242.34     34.69 o
 -14   1  13        9.96       45.87     34.29 o
 -13   1  13       21.87       41.89     35.26 o
 -12   1  13        3.81       39.66     34.94 o
 -11   1  13        1.97       28.15     34.17 o
 -10   1  13     1740.07     1672.49     47.00 o
  -9   1  13      428.64      421.53     39.53 o
  -8   1  13       43.35       82.47     39.07 o
  -7   1  13      147.73      145.09     38.19 o
  -6   1  13       22.15       14.92     37.56 o
  -5   1  13     1447.15     1505.87     95.00 o
  -4   1  13      387.87      387.34     36.55 o
  -3   1  13       32.02        8.42     36.99 o
  -2   1  13     1448.28     1342.48     99.39 o
  -1   1  13     1554.05     1476.73     46.08 o
   0   1  13     1667.48     1651.51     91.66 o
   1   1  13     1986.18     2038.11     58.82 o
   2   1  13       20.89       49.35     30.85 o
   3   1  13      259.23      234.08     32.53 o
   4   1  13      781.48      767.08     28.41 o
   5   1  13      137.99       97.39     38.30 o
   6   1  13     1174.60     1183.12     48.55 o
   7   1  13      360.83      380.90     40.78 o
   8   1  13        0.93      -19.15     36.15 o
   9   1  13       29.94       51.91     37.17 o
  10   1  13      297.85      338.41     40.12 o
  11   1  13        1.62      -14.42     37.32 o
  12   1  13       13.06        1.91     37.02 o
  13   1  13       27.98       41.99     38.11 o
  14   1  13      175.29      126.90     39.19 o
 -17   2  13       27.17       37.28     36.21 o
 -16   2  13       50.21       48.20     36.83 o
 -15   2  13      145.92      152.35     37.63 o
 -14   2  13        3.97       -2.43     36.54 o
 -13   2  13        0.17        3.06     32.33 o
 -12   2  13       39.57       29.98     33.30 o
 -11   2  13        2.05       17.52     33.02 o
 -10   2  13      328.99      301.33     36.49 o
  -9   2  13       24.80       30.92     35.16 o
  -8   2  13      930.66      897.66     46.25 o
  -7   2  13      465.50      457.39     31.33 o
  -6   2  13       23.12       33.35     25.64 o
  -5   2  13      128.50      114.31     24.86 o
  -4   2  13      163.86      164.57     25.37 o
  -3   2  13      172.11      146.20     44.79 o
  -2   2  13     1197.23     1192.10     64.14 o
  -1   2  13      130.21      136.57     46.21 o
   0   2  13       13.52       21.54     45.29 o
   1   2  13      160.72      161.06     29.34 o
   2   2  13      107.70       83.03     29.22 o
   3   2  13      360.57      367.60     23.61 o
   4   2  13      538.45      548.18     29.96 o
   5   2  13       87.90       62.78     18.72 o
   6   2  13      238.46      231.26     28.35 o
   7   2  13      477.12      458.09     32.82 o
   8   2  13       48.61       21.47     54.71 o
   9   2  13       69.29       79.02     70.80 o
  10   2  13       43.26       33.46     31.74 o
  11   2  13       33.35       30.69     73.07 o
  12   2  13        7.14       28.35     72.64 o
  13   2  13       43.38       56.13     74.20 o
 -15   3  13        8.76       48.69     59.67 o
 -14   3  13       70.41       69.62     34.97 o
 -13   3  13       72.11       98.31     33.99 o
 -12   3  13        0.88       -7.01     33.13 o
 -11   3  13       93.57      123.47     36.44 o
 -10   3  13      290.93      325.72     58.25 o
  -9   3  13        0.15       11.69     45.14 o
  -8   3  13        0.70       24.38     55.99 o
  -7   3  13      268.73      245.75     30.94 o
  -6   3  13        1.26       21.32     42.49 o
  -5   3  13      287.68      282.73     27.69 o
  -4   3  13        0.64       13.75     22.86 o
  -3   3  13        1.84        3.87     21.08 o
  -2   3  13        5.30       -0.28     19.66 o
  -1   3  13        3.60       33.30     18.28 o
   0   3  13       90.50       63.91     15.78 o
   1   3  13      190.47      199.85     16.92 o
   2   3  13       29.03       16.31     12.81 o
   3   3  13       81.13       77.19     34.96 o
   4   3  13      631.48      612.02     41.53 o
   5   3  13      162.05      127.77     34.50 o
   6   3  13      450.90      429.68     72.36 o
   7   3  13      159.13      141.10     61.66 o
   8   3  13       39.73       24.02     59.32 o
   9   3  13       28.14       23.39     63.85 o
  10   3  13      130.38      130.47     73.49 o
  11   3  13        5.34       21.54     78.95 o
 -11   4  13       15.23       36.92     59.81 o
 -10   4  13        0.00        8.22     57.83 o
  -9   4  13       17.38       -7.65     53.08 o
  -8   4  13      109.85      163.85     54.00 o
  -7   4  13       75.54      115.87     51.10 o
  -6   4  13       14.27       -7.87     49.96 o
  -5   4  13       15.30       26.79     44.65 o
  -4   4  13      117.37      113.82     48.90 o
  -3   4  13       18.64       33.10     44.86 o
  -2   4  13      646.23      586.87     53.51 o
  -1   4  13       74.95       82.42     42.66 o
   0   4  13       49.58       40.70     32.22 o
   1   4  13       68.33       48.80     30.46 o
   2   4  13       56.71       63.41     34.08 o
   3   4  13       14.76       25.80     73.07 o
   4   4  13       59.78       70.44     73.78 o
   5   4  13       35.27       26.79     62.93 o
   6   4  13        9.49      -22.25     65.91 o
   7   4  13      232.76      260.66     82.70 o
 -18   0  14      151.92      169.38     54.71 o
 -17   0  14      155.10      163.50     50.74 o
 -16   0  14       98.94      122.11     55.70 o
 -15   0  14       10.28       26.29     50.96 o
 -14   0  14      649.25      626.49     57.26 o
 -13   0  14     1093.03     1031.36     64.28 o
 -12   0  14      881.86      928.39     66.97 o
 -11   0  14       59.54       65.13     51.81 o
 -10   0  14        3.76        5.95     54.57 o
  -9   0  14      151.11      141.38     53.22 o
  -8   0  14        2.28       35.72     52.80 o
  -7   0  14      815.69      742.93     57.90 o
  -6   0  14     1220.98     1041.57     58.61 o
  -5   0  14      189.34      154.35     50.53 o
  -4   0  14      506.66      511.54     63.00 o
  -3   0  14     1412.45     1392.80     68.89 o
  -2   0  14       38.68       19.70     55.35 o
  -1   0  14        4.88       44.44     56.34 o
   0   0  14       92.08       76.11     61.44 o
   1   0  14        0.59        8.79     52.16 o
   2   0  14     5457.16     5348.10    112.68 o
   4   0  14      618.23      571.78     60.66 o
   5   0  14     1398.13     1343.69     72.78 o
   6   0  14      188.94      131.68     60.52 o
   7   0  14      449.90      471.28     59.96 o
   8   0  14      284.26      315.51     58.82 o
   9   0  14      147.98       82.99     57.33 o
  10   0  14      100.58       68.96     55.70 o
  11   0  14       25.72       16.51     53.65 o
  12   0  14       61.34      144.29     63.85 o
  13   0  14      842.51      867.02     72.64 o
  14   0  14       56.36       88.02     58.82 o
 -18   1  14        0.19       16.93     36.61 o
 -17   1  14        2.23        5.10     32.60 o
 -16   1  14       10.31       -4.45     37.61 o
 -15   1  14       26.15       51.62     35.08 o
 -14   1  14       82.94       95.53     37.22 o
 -13   1  14        5.42        1.91     35.65 o
 -12   1  14       63.98       61.50     32.61 o
 -11   1  14        1.90       -7.14     35.73 o
 -10   1  14       72.70       73.16     33.80 o
  -9   1  14       23.19       22.78     35.57 o
  -8   1  14        8.03       -1.18     39.13 o
  -7   1  14     1086.29     1113.22    104.85 o
  -6   1  14      771.50      700.37     43.99 o
  -5   1  14       14.26       15.46     35.12 o
  -4   1  14       42.80       55.50     37.95 o
  -3   1  14       79.64       69.31     34.29 o
  -2   1  14       27.66       14.25     41.06 o
  -1   1  14       12.38       31.08     38.61 o
   0   1  14        9.58       46.00     35.14 o
   1   1  14       26.72       32.32     46.84 o
   2   1  14        1.86       10.42     50.96 o
   3   1  14      188.45      222.53     59.11 o
   4   1  14      101.07       97.84     30.84 o
   5   1  14      365.63      344.30     42.09 o
   6   1  14        6.71       19.11     37.94 o
   7   1  14       95.28       94.40     39.85 o
   8   1  14       50.46       35.17     37.73 o
   9   1  14       10.71        3.39     34.93 o
  10   1  14      353.87      376.56     43.08 o
  11   1  14      136.62      131.75     38.70 o
  12   1  14        0.58        3.35     36.76 o
  13   1  14       19.00        9.84     39.50 o
 -17   2  14       42.63       60.03     39.35 o
 -16   2  14        1.21       -9.40     39.84 o
 -15   2  14       19.19       14.07     35.17 o
 -14   2  14       16.01        4.55     38.58 o
 -13   2  14       22.81       37.65     36.20 o
 -12   2  14      635.50      638.90     48.33 o
 -11   2  14      226.40      256.25     38.56 o
 -10   2  14      194.53      175.52     39.69 o
  -9   2  14       21.84       22.58     33.57 o
  -8   2  14        7.85       21.35     37.94 o
  -7   2  14      393.11      420.53     43.77 o
  -6   2  14       42.18       46.75     26.14 o
  -5   2  14      306.05      269.77     27.45 o
  -4   2  14        0.02       24.44     35.34 o
  -3   2  14      297.23      251.94     49.25 o
  -2   2  14      172.92      154.28     51.45 o
  -1   2  14      631.52      587.51     51.38 o
   0   2  14       28.52       32.03     45.14 o
   1   2  14      327.95      378.73     59.11 o
   2   2  14     1970.87     1974.21     73.42 o
   3   2  14       27.15       20.06     37.30 o
   4   2  14      117.13      140.71     40.19 o
   5   2  14       18.96       22.91     38.02 o
   6   2  14       14.60        6.52     66.62 o
   7   2  14      508.29      554.48     77.18 o
   8   2  14      193.52      290.64     76.89 o
   9   2  14        4.53        2.18     30.46 o
  10   2  14        1.07       19.63     59.67 o
  11   2  14       36.42        5.67     61.94 o
  12   2  14       14.70        3.69     62.44 o
 -14   3  14       10.18       66.98     53.44 o
 -13   3  14        0.00        2.89     34.71 o
 -12   3  14        6.52        7.05     33.11 o
 -11   3  14        0.12       11.05     34.62 o
 -10   3  14        7.06       23.81     45.71 o
  -9   3  14       39.02       61.80     58.33 o
  -8   3  14       17.30       16.37     45.85 o
  -7   3  14        5.46        7.58     52.51 o
  -6   3  14      309.97      300.20     54.36 o
  -5   3  14        0.81        9.48     24.40 o
  -4   3  14      689.33      681.32     54.11 o
  -3   3  14      314.16      279.30     52.44 o
  -2   3  14      158.69      131.75     46.49 o
  -1   3  14      238.92      234.79     47.62 o
   0   3  14      100.10       87.03     41.32 o
   1   3  14      126.62      115.67     18.26 o
   2   3  14        0.17        1.04     34.73 o
   3   3  14       27.51        5.91     34.37 o
   4   3  14      151.92      175.91     38.44 o
   5   3  14      313.65      311.98     40.46 o
   6   3  14        5.95      -43.02     76.11 o
   7   3  14        7.30       28.49     74.98 o
   8   3  14      114.72       94.33     76.96 o
   9   3  14        0.42       43.58     78.95 o
  10   3  14      388.31      509.62     89.72 o
 -10   4  14        3.59       21.97     56.91 o
  -9   4  14        4.55       24.45     49.04 o
  -8   4  14        4.90       15.73     56.77 o
  -7   4  14       28.39       60.95     50.25 o
  -6   4  14       75.03       92.27     48.40 o
  -5   4  14        0.03       16.37     50.32 o
  -4   4  14       14.86       33.88     44.72 o
  -3   4  14       53.77       66.69     45.78 o
  -2   4  14       14.32       34.30     43.51 o
  -1   4  14        5.97       -1.63     41.60 o
   0   4  14        0.43       -1.59     31.21 o
   1   4  14        0.21        2.78     33.76 o
   2   4  14       37.59       35.15     37.57 o
   3   4  14        1.60        3.12     72.00 o
   4   4  14       90.86      123.81     65.13 o
   5   4  14       15.93        5.67     72.50 o
 -17   1  15        1.15        4.28     34.55 o
 -16   1  15       16.30        7.56     34.32 o
 -15   1  15       32.09       55.49     37.32 o
 -14   1  15      253.03      297.47     39.53 o
 -13   1  15      117.79      149.17     37.75 o
 -12   1  15      110.80       89.59     34.24 o
 -11   1  15      258.91      303.81     41.35 o
 -10   1  15        4.16        7.16     34.49 o
  -9   1  15      417.44      422.98     41.87 o
  -8   1  15      262.30      305.00     41.77 o
  -7   1  15        2.71        1.46     39.03 o
  -6   1  15      759.76      725.10     43.75 o
  -5   1  15      319.16      374.21     42.13 o
  -4   1  15      408.92      380.82     41.03 o
  -3   1  15      258.81      326.49     45.09 o
  -2   1  15      641.87      607.44     50.26 o
  -1   1  15       65.38       67.42     42.35 o
   0   1  15     2034.01     2080.99     61.80 o
   1   1  15      976.81     1029.95     72.36 o
   2   1  15      370.17      304.03     63.07 o
   3   1  15       53.12       52.09     57.19 o
   4   1  15      356.24      358.57     34.14 o
   5   1  15      512.17      530.05     44.84 o
   6   1  15     1340.02     1436.92     54.33 o
   7   1  15      147.71      118.90     38.86 o
   8   1  15        7.65       22.74     36.18 o
   9   1  15       60.59       45.14     38.85 o
  10   1  15      143.98      131.10     38.29 o
  11   1  15      198.18      194.07     41.70 o
  12   1  15        7.74        9.71     39.44 o
 -16   2  15       27.69       31.32     39.22 o
 -15   2  15       11.26       18.78     37.11 o
 -14   2  15       20.54       29.22     37.69 o
 -13   2  15       46.92       54.56     36.26 o
 -12   2  15       16.98       19.16     35.52 o
 -11   2  15       71.81       63.30     36.16 o
 -10   2  15        5.87       -5.34     39.23 o
  -9   2  15       15.09        7.11     33.94 o
  -8   2  15       89.98       88.98     37.46 o
  -7   2  15       75.53       50.62     37.90 o
  -6   2  15       38.31       51.65     36.02 o
  -5   2  15        1.48        6.22     25.91 o
  -4   2  15       43.19       28.10     32.91 o
  -3   2  15      319.29      265.76     46.92 o
  -2   2  15      516.09      439.60     52.37 o
  -1   2  15        1.39      -17.50     47.34 o
   0   2  15      181.21      224.94     59.39 o
   1   2  15        4.21        1.63     53.44 o
   2   2  15      194.33      220.05     51.81 o
   3   2  15      171.00      208.65     43.12 o
   4   2  15        3.12       -5.17     37.77 o
   5   2  15      130.79      122.18     40.98 o
   6   2  15      308.75      269.30     77.11 o
   7   2  15       19.04       18.13     29.59 o
   8   2  15      162.19      218.42     74.77 o
   9   2  15       73.65      138.98     77.39 o
  10   2  15       51.08       91.78     77.39 o
  11   2  15       18.69       -3.33     73.49 o
 -13   3  15       64.44       78.61     37.42 o
 -12   3  15        1.09       25.81     34.39 o
 -11   3  15      144.18      156.28     36.36 o
 -10   3  15        1.91       18.64     52.87 o
  -9   3  15      328.97      386.74     65.91 o
  -8   3  15      117.93      129.41     53.86 o
  -7   3  15       48.30       20.41     45.78 o
  -6   3  15       21.43       67.96     46.77 o
  -5   3  15        0.34       20.55     52.30 o
  -4   3  15       49.38       34.80     45.07 o
  -3   3  15       83.08       82.21     46.63 o
  -2   3  15       13.17       -6.17     42.59 o
  -1   3  15       68.28       31.96     41.95 o
   0   3  15      119.74      145.21     46.70 o
   1   3  15      227.56      257.04     54.71 o
   2   3  15       92.08       71.79     37.96 o
   3   3  15       94.61       60.37     37.16 o
   4   3  15        0.05       -7.58     37.01 o
   5   3  15      149.83      163.51     38.72 o
   6   3  15      111.40       87.17     76.40 o
   7   3  15       31.36       11.76     74.70 o
   8   3  15       32.84       58.96     72.36 o
  -8   4  15      237.67      210.77     61.37 o
  -7   4  15        8.38       19.42     55.28 o
  -6   4  15      323.84      359.38     59.53 o
  -5   4  15       35.82       37.21     49.96 o
  -4   4  15        1.01       -8.08     44.36 o
  -3   4  15      276.83      338.47     51.66 o
  -2   4  15       89.43      100.56     45.29 o
  -1   4  15       14.80        0.57     40.82 o
   0   4  15        2.11        0.22     32.37 o
   1   4  15       10.10       38.92     36.30 o
   2   4  15        9.21      -13.61     74.70 o
   3   4  15       90.33      106.52     68.74 o
 -17   0  16        0.94        8.93     51.59 o
 -16   0  16      150.21      174.69     59.53 o
 -15   0  16      124.71      120.90     59.88 o
 -14   0  16       90.51      119.27     57.26 o
 -13   0  16       15.79       36.00     56.48 o
 -12   0  16      461.73      497.72     65.77 o
 -11   0  16        8.31       40.82     45.85 o
 -10   0  16      265.16      286.88     59.18 o
  -9   0  16      349.13      293.75     52.37 o
  -8   0  16      291.43      227.99     51.81 o
  -7   0  16      389.55      435.56     61.80 o
  -6   0  16        2.23      -20.41     60.17 o
  -5   0  16      343.88      251.30     60.52 o
  -4   0  16      605.53      510.61     67.26 o
  -3   0  16      295.30      350.52     66.97 o
  -2   0  16     2709.44     2764.05     96.95 o
  -1   0  16        0.62       14.74     63.43 o
   0   0  16      249.63      243.08     60.10 o
   1   0  16     1010.96     1026.62     74.84 o
   2   0  16       10.04       63.43     65.77 o
   4   0  16      700.68      663.13     65.34 o
   5   0  16       56.77       28.21     55.77 o
   6   0  16      147.01      151.31     62.72 o
   7   0  16      329.82      345.91     64.21 o
   8   0  16      179.94      117.15     60.10 o
   9   0  16      850.13      918.89     77.25 o
  10   0  16       98.32       92.84     61.23 o
  11   0  16       13.82       56.77     57.48 o
  12   0  16      731.18      771.91     77.39 o
 -16   1  16       18.73       26.78     33.83 o
 -15   1  16        0.09        9.65     38.40 o
 -14   1  16       84.57      104.43     38.07 o
 -13   1  16        1.64       38.96     34.95 o
 -12   1  16       64.22       68.41     35.12 o
 -11   1  16      150.54      140.96     41.84 o
 -10   1  16      357.19      365.32     40.77 o
  -9   1  16        8.38       20.21     37.87 o
  -8   1  16       31.22       19.56     37.93 o
  -7   1  16       20.02       -2.07     35.55 o
  -6   1  16       56.22       60.64     37.77 o
  -5   1  16        0.14       16.73     37.61 o
  -4   1  16       15.17       22.84     35.21 o
  -3   1  16      137.50      140.89     41.79 o
  -2   1  16       40.98       61.71     42.59 o
  -1   1  16       27.74       51.58     41.02 o
   0   1  16      189.38      173.77     61.87 o
   1   1  16      346.23      302.19     59.39 o
   2   1  16       52.52       65.41     50.46 o
   3   1  16       75.80       63.22     55.92 o
   4   1  16      142.96      151.76     31.50 o
   5   1  16       35.95       43.64     38.08 o
   6   1  16       66.51       78.63     39.23 o
   7   1  16       20.12       11.63     38.71 o
   8   1  16       15.21        3.50     37.63 o
   9   1  16       50.50       22.89     39.28 o
  10   1  16       65.78       85.68     40.57 o
  11   1  16       20.30       17.60     37.78 o
 -15   2  16       55.16       69.40     41.30 o
 -14   2  16        4.89       17.72     39.29 o
 -13   2  16      161.15      165.80     39.50 o
 -12   2  16      252.40      256.20     39.29 o
 -11   2  16        5.22        6.34     36.99 o
 -10   2  16      117.59      148.49     42.07 o
  -9   2  16       10.78       12.40     36.18 o
  -8   2  16       27.82       11.83     37.49 o
  -7   2  16      134.69      147.03     39.71 o
  -6   2  16       18.22       34.53     36.35 o
  -5   2  16        9.93       21.45     40.81 o
  -4   2  16        0.26      -18.28     35.49 o
  -3   2  16      126.31       79.94     45.85 o
  -2   2  16      868.05      809.68     58.11 o
  -1   2  16       82.23       88.59     55.49 o
   0   2  16      370.71      422.03     58.25 o
   1   2  16        6.83       17.93     53.08 o
   2   2  16      209.40      210.84     55.77 o
   3   2  16     1018.56     1093.44     38.05 o
   4   2  16     1072.58     1106.65     38.88 o
   5   2  16        4.61        2.90     27.49 o
   6   2  16       42.92       71.72     33.91 o
   7   2  16      200.41      213.53     64.49 o
   8   2  16        1.36        7.65     67.40 o
   9   2  16       17.10       17.72     76.61 o
  10   2  16       45.47       31.25     77.96 o
 -12   3  16        0.29       13.84     35.91 o
 -11   3  16        0.53       22.56     36.08 o
 -10   3  16      125.99      115.52     57.76 o
  -9   3  16       12.61       30.97     58.89 o
  -8   3  16       47.09       38.84     56.20 o
  -7   3  16       19.29       10.98     47.77 o
  -6   3  16        5.63       16.37     49.54 o
  -5   3  16      239.81      207.65     58.68 o
  -4   3  16      219.31      206.30     49.82 o
  -3   3  16       98.52       62.51     45.00 o
  -2   3  16        0.54        8.50     40.18 o
  -1   3  16       54.47       48.83     46.63 o
   0   3  16      242.72      263.21     53.15 o
   1   3  16      150.43      182.35     52.80 o
   2   3  16        0.03       -0.02     38.69 o
   3   3  16       10.19        8.29     37.76 o
   4   3  16      248.14      227.59     41.94 o
   5   3  16       55.43       54.23     37.66 o
   6   3  16      207.64      223.88     81.22 o
   7   3  16      115.13       87.10     74.27 o
  -5   4  16       42.28       50.46     50.25 o
  -4   4  16       11.25       42.88     49.54 o
  -3   4  16        2.38       21.33     44.93 o
  -2   4  16      108.01      115.73     45.29 o
  -1   4  16       12.46       14.88     39.69 o
   0   4  16        1.29       23.12     36.21 o
 -15   1  17      409.74      426.38     42.87 o
 -14   1  17      203.93      202.65     40.97 o
 -13   1  17       48.33       99.52     41.56 o
 -12   1  17      322.77      330.33     39.75 o
 -11   1  17        0.00      -10.97     41.15 o
 -10   1  17        0.90        2.76     38.14 o
  -9   1  17      141.64      160.20     42.21 o
  -8   1  17       58.92       64.56     37.41 o
  -7   1  17      115.53      119.30     38.05 o
  -6   1  17       86.35       83.27     39.14 o
  -5   1  17       83.65       66.15     38.27 o
  -4   1  17      260.60      281.90     46.22 o
  -3   1  17      258.11      308.18     41.29 o
  -2   1  17        9.55       25.67     39.15 o
  -1   1  17      615.16      595.99     47.19 o
   0   1  17      570.55      571.21     68.96 o
   1   1  17      383.89      410.41     64.99 o
   2   1  17      281.19      327.56     64.35 o
   3   1  17      184.14      148.97     55.07 o
   4   1  17      208.54      208.42     42.68 o
   5   1  17      219.73      262.94     42.50 o
   6   1  17      137.87      119.68     40.18 o
   7   1  17       92.42      141.69     41.89 o
   8   1  17       31.65       19.00     38.37 o
   9   1  17       13.24        3.67     39.67 o
  10   1  17      330.17      412.42     45.52 o
 -14   2  17        6.82       11.15     36.60 o
 -13   2  17        1.09       10.92     36.01 o
 -12   2  17        2.78       15.83     35.89 o
 -11   2  17       17.28       32.02     37.59 o
 -10   2  17        2.20        0.38     38.43 o
  -9   2  17      126.01      102.03     37.56 o
  -8   2  17       94.02       74.59     41.61 o
  -7   2  17       78.13       78.17     40.37 o
  -6   2  17       88.22      113.08     38.94 o
  -5   2  17       67.19       64.46     36.23 o
  -4   2  17        0.08        1.70     49.18 o
  -3   2  17       49.26       54.14     53.01 o
  -2   2  17       48.30       34.66     56.62 o
  -1   2  17        0.05      -13.68     59.67 o
   0   2  17       74.03       56.06     51.17 o
   1   2  17       13.09       41.39     54.99 o
   2   2  17      603.85      572.70     64.49 o
   3   2  17       91.01       72.61     30.01 o
   4   2  17      142.44      156.04     31.60 o
   5   2  17        7.18       36.99     74.20 o
   6   2  17       28.55       18.43     64.92 o
   7   2  17      209.67      227.14     70.44 o
   8   2  17      405.72      355.13     78.88 o
 -11   3  17        0.23        2.20     52.59 o
 -10   3  17      190.88      199.14     58.18 o
  -9   3  17      254.92      317.85     65.48 o
  -8   3  17        2.25        7.80     55.21 o
  -7   3  17        1.11      -21.19     49.82 o
  -6   3  17       29.31       38.62     51.59 o
  -5   3  17       22.06       27.07     56.41 o
  -4   3  17       65.73      137.13     48.12 o
  -3   3  17       27.31       14.60     44.08 o
  -2   3  17       15.89        1.20     47.34 o
  -1   3  17       46.96       51.17     48.05 o
   0   3  17       16.16       33.80     58.25 o
   1   3  17      200.23      163.43     54.29 o
   2   3  17      317.35      335.47     44.26 o
   3   3  17        1.17       17.43     39.68 o
   4   3  17       11.32        8.33     39.49 o
   5   3  17      108.95      213.67     83.13 o
 -15   0  18       74.69       70.02     55.85 o
 -14   0  18       27.24       17.43     48.26 o
 -13   0  18        1.99       29.48     48.69 o
 -12   0  18      283.83      207.29     54.78 o
 -11   0  18      451.91      486.80     63.43 o
 -10   0  18        0.21      -10.35     50.46 o
  -9   0  18       34.13       59.81     53.44 o
  -8   0  18        0.48       18.71     62.65 o
  -7   0  18      117.51      141.95     72.29 o
  -6   0  18      426.59      482.48     70.80 o
  -5   0  18        0.50       -7.09     48.90 o
  -4   0  18       16.00      -12.05     63.92 o
  -3   0  18      594.42      523.58     58.82 o
  -2   0  18     1210.62     1249.64     83.41 o
  -1   0  18      162.92      165.27     70.23 o
   0   0  18      435.69      417.49     74.41 o
   1   0  18      163.51      151.80     70.16 o
   4   0  18      200.09      190.99     59.32 o
   5   0  18        6.50       29.62     56.55 o
   6   0  18       17.41       20.91     56.34 o
   7   0  18       11.60        0.43     56.77 o
   8   0  18      236.50      290.14     64.92 o
   9   0  18       71.63      126.86     66.05 o
 -14   1  18       22.59       30.05     44.20 o
 -13   1  18       17.10       31.05     44.62 o
 -12   1  18       63.31       70.73     42.76 o
 -11   1  18        5.19      -16.99     41.63 o
 -10   1  18        0.07       -7.80     39.29 o
  -9   1  18        8.88        0.67     38.61 o
  -8   1  18        0.07       10.31     38.65 o
  -7   1  18        4.66       11.40     40.55 o
  -6   1  18       40.46       19.43     41.06 o
  -5   1  18       38.10       50.05     39.57 o
  -4   1  18        5.72      -20.05     45.91 o
  -3   1  18       17.05       -6.50     40.90 o
  -2   1  18        0.72       22.68     39.96 o
  -1   1  18      140.91      150.77     40.40 o
   0   1  18       36.61       20.34     51.95 o
   1   1  18       61.55       64.56     63.50 o
   2   1  18       58.45       30.54     60.38 o
   3   1  18       78.41       85.15     39.24 o
   4   1  18       46.23       29.81     38.99 o
   5   1  18       32.76       37.19     40.57 o
   6   1  18      118.23      125.30     41.28 o
   7   1  18       46.10       31.12     40.79 o
   8   1  18        0.13       -5.99     38.74 o
 -13   2  18        5.42      -15.88     42.39 o
 -12   2  18       52.31       78.43     44.16 o
 -11   2  18      376.71      364.56     44.66 o
 -10   2  18       49.08       57.06     40.97 o
  -9   2  18        4.68       21.96     41.45 o
  -8   2  18       39.65       52.37     43.87 o
  -7   2  18        0.12       -7.80     40.59 o
  -6   2  18      212.98      232.76     41.79 o
  -5   2  18       10.02       27.45     36.12 o
  -4   2  18      194.67      153.50     54.43 o
  -3   2  18       66.44       32.67     49.47 o
  -2   2  18      177.03      185.04     64.21 o
  -1   2  18       69.08       34.30     52.23 o
   0   2  18      420.62      469.23     62.08 o
   1   2  18       72.98       67.61     57.40 o
   2   2  18      156.84      158.00     35.83 o
   3   2  18      553.24      564.11     36.15 o
   4   2  18       24.30       45.01     41.19 o
   5   2  18       81.78       91.21     65.20 o
   6   2  18       20.70       35.65     73.85 o
   7   2  18       18.64       47.62     75.55 o
  -9   3  18        2.24       56.91     61.80 o
  -8   3  18      190.04      173.49     57.19 o
  -7   3  18       24.89       25.30     48.55 o
  -6   3  18        5.37       11.98     47.62 o
  -5   3  18       18.91       39.90     53.01 o
  -4   3  18        1.08        3.19     45.36 o
  -3   3  18       86.08       84.83     52.51 o
  -2   3  18       44.13       45.07     52.80 o
  -1   3  18        5.70        9.43     58.04 o
   0   3  18      112.28      113.46     53.51 o
   1   3  18        5.35       29.55     51.95 o
   2   3  18       62.43       59.88     42.74 o
   3   3  18       41.62       22.47     39.98 o
 -13   1  19      167.29      205.12     43.59 o
 -12   1  19      113.70      131.50     40.63 o
 -11   1  19        0.21       26.66     42.72 o
 -10   1  19       42.18       42.28     41.64 o
  -9   1  19       16.28       33.92     39.91 o
  -8   1  19      114.25      123.91     36.33 o
  -7   1  19       37.65       54.97     36.42 o
  -6   1  19       31.69       63.29     39.81 o
  -5   1  19      219.40      244.26     47.70 o
  -4   1  19      225.04      263.09     44.81 o
  -3   1  19      140.41      137.48     46.95 o
  -2   1  19        6.97        8.05     40.74 o
  -1   1  19       16.69       24.52     59.18 o
   0   1  19       74.00       80.37     63.43 o
   1   1  19      538.93      524.43     66.33 o
   2   1  19       25.99       31.18     56.06 o
   3   1  19       97.50       85.72     35.56 o
   4   1  19       17.56        9.49     39.91 o
   5   1  19       62.34       64.19     42.01 o
   6   1  19      136.72      144.35     44.16 o
   7   1  19      123.44      146.85     41.89 o
 -11   2  19       12.12       67.21     42.76 o
 -10   2  19       99.80      192.09     43.16 o
  -9   2  19       28.71       31.49     41.93 o
  -8   2  19       39.90       45.94     41.75 o
  -7   2  19        0.02       21.31     36.05 o
  -6   2  19       18.70       36.03     34.87 o
  -5   2  19       14.17        8.20     40.18 o
  -4   2  19       10.97        7.02     57.97 o
  -3   2  19       26.22       44.65     63.64 o
  -2   2  19        7.64       28.84     54.57 o
  -1   2  19       35.07       27.50     52.73 o
   0   2  19        4.15       16.37     54.71 o
   1   2  19        1.61       37.35     60.17 o
   2   2  19       11.12       24.02     53.72 o
   3   2  19       65.01       88.39     47.54 o
   4   2  19       81.08      110.09     48.14 o
   5   2  19       22.88       40.47     79.87 o
  -5   3  19      139.28      106.73     45.36 o
  -4   3  19      145.23      154.14     56.20 o
  -3   3  19        0.17       -6.02     49.11 o
  -2   3  19       69.06       90.43     56.34 o
 -12   0  20        0.86        3.61     59.74 o
 -11   0  20        0.74       40.96     55.42 o
 -10   0  20      235.87      265.48     73.56 o
  -9   0  20      169.72      199.57     66.12 o
  -8   0  20      120.54      138.27     66.90 o
  -7   0  20      127.47      155.42     69.81 o
  -6   0  20      746.35      898.27     84.55 o
  -5   0  20       52.37       17.29     64.77 o
  -4   0  20       11.40       15.02     53.36 o
  -3   0  20        8.50       21.90     66.55 o
  -2   0  20      220.86      173.56     66.76 o
  -1   0  20       52.22      100.14     69.59 o
   0   0  20       42.83       92.20     56.84 o
   1   0  20      308.97      263.42     72.22 o
   3   0  20       62.73       62.37     58.25 o
   4   0  20       54.71       62.08     62.79 o
   5   0  20       25.54       26.22     65.27 o
 -11   1  20       36.79       47.00     38.39 o
 -10   1  20        7.55       17.74     41.08 o
  -9   1  20       33.80       42.88     40.07 o
  -8   1  20        5.34       -6.63     45.78 o
  -7   1  20        4.74      -12.21     45.73 o
  -6   1  20       49.31       56.15     48.09 o
  -5   1  20       47.86        4.55     48.67 o
  -4   1  20       23.54       52.79     46.81 o
  -3   1  20        0.09       20.54     46.95 o
  -2   1  20       14.27       22.17     43.14 o
  -1   1  20        2.33       54.57     67.61 o
   0   1  20      112.53       37.42     67.61 o
   1   1  20        2.96       73.35     68.03 o
   2   1  20       32.08       49.18     66.55 o
   3   1  20       15.09       13.56     42.24 o
   4   1  20        0.24       -7.47     42.55 o
   5   1  20       12.99       21.32     41.89 o
  -9   2  20       12.99       14.63     37.84 o
  -8   2  20       38.07       45.76     42.25 o
  -7   2  20        1.24       13.56     43.58 o
  -6   2  20      142.28      146.60     42.78 o
  -5   2  20       87.19       49.75     60.38 o
  -4   2  20       37.24       73.70     58.96 o
  -3   2  20        4.82       24.80     65.27 o
  -2   2  20        1.02       32.88     61.73 o
  -1   2  20      647.68      670.57     69.74 o
   0   2  20      163.40      163.99     60.66 o
   1   2  20       14.34       25.51     61.09 o
   2   2  20       10.28       20.47     45.77 o
  -9   1  21       75.37      101.28     43.87 o
  -8   1  21      225.29      261.83     49.89 o
  -7   1  21       49.59       89.27     47.67 o
  -6   1  21       86.20      124.09     52.10 o
  -5   1  21      231.18      202.45     52.62 o
  -4   1  21      121.24      135.76     49.11 o
  -3   1  21      401.07      426.10     51.94 o
  -2   1  21      520.19      527.14     51.67 o
  -1   1  21        5.40       13.54     66.69 o
   0   1  21        0.33       34.73     58.33 o
   1   1  21       24.27       53.65     57.12 o
   2   1  21       15.57       16.44     58.47 o
  -6   0  22       45.19       38.06     69.03 o
  -5   0  22      546.02      594.81     80.79 o
  -4   0  22       62.43       96.95     72.50 o
  -3   0  22        7.70       11.69     74.48 o
  -2   0  22      230.22      220.26     72.57 o
  -1   0  22      300.70      267.53     73.35 o
 
